# Supplementary material for: Ageing-induced changes in the redox status of peripheral motor nerves imply an effect on redox signalling rather than oxidative damage
Source: Free Radic Biol Med. 2016 May;94:27–35. doi: 10.1016/j.freeradbiomed.2016.02.008 (PMC4851218; doi:10.1016/j.freeradbiomed.2016.02.008)
Supplement: Supplementary file 2 [file mmc2.xlsx]

## Sheet: proteins
Protein Group	Protein ID	Accession	Significance (-10lgP)	Coverage (%)	#Peptides	#Unique	PTM	Adult_1 Area	Adult_2 Area	Adult_3 Area	Adult_4 Area	Old_1 Area	Old_2 Area	Old_3 Area	Old_4 Area	Sample Profile (Ratio)	Adult Area	Old Area	Group Profile (Ratio)	Avg. Mass	Description
303	345	P18419|SVS4_MOUSE	99.91	66	5	5	Oxidation (M); NEM_LysineArginine	1670000	0	0	131000	805000	14000000	929000	16200000	12.72:0:0:1.00:6.13:107.00:7.08:123.22	450000	7990000	1.00:17.74	12515	Seminal vesicle secretory protein 4 OS=Mus musculus GN=Svs4 PE=1 SV=2
194	245	P51910|APOD_MOUSE	88.76	35	8	8	D5 N-ethylmaleimide on cysteines; NEM_LysineArginine	698000	593000	643000	682000	7790000	5400000	14200000	5450000	1.02:0.87:0.94:1.00:11.42:7.92:20.85:7.99	654000	8220000	1.00:12.57	21530	Apolipoprotein D OS=Mus musculus GN=Apod PE=2 SV=1
178	119	Q8VCM7|FIBG_MOUSE	86.67	29	12	12	D5 N-ethylmaleimide on cysteines; NEM_LysineArginine	555000	751000	522000	631000	1240000	2110000	6820000	1360000	0.88:1.19:0.83:1.00:1.97:3.34:10.82:2.15	615000	2880000	1.00:4.69	49391	Fibrinogen gamma chain OS=Mus musculus GN=Fgg PE=2 SV=1
156	270	P01837|IGKC_MOUSE	85.51	92	10	10	D5 N-ethylmaleimide on cysteines; NEM_LysineArginine	1670000	509000	1740000	701000	3260000	4500000	15900000	3970000	2.38:0.73:2.48:1.00:4.65:6.42:22.68:5.66	1150000	6900000	1.00:5.99	11778	Ig kappa chain C region OS=Mus musculus PE=1 SV=1
301	203	Q62216|Q62216_MOUSE	81.01	25	9	9	Oxidation (M); D5 N-ethylmaleimide on cysteines; NEM_LysineArginine	307000	0	0	0	87800	2010000	130000	2220000	1.00:0:0:0:0.29:6.54:0.42:7.21	76800	1110000	1.00:14.46	40814	Semenoclotin OS=Mus musculus GN=Semg1 PE=2 SV=1
205	176	P01867|IGG2B_MOUSE	78.31	22	9	8	D5 N-ethylmaleimide on cysteines; NEM_LysineArginine	491000	0	609000	0	3940000	2020000	11000000	1720000	1.00:0:1.24:0:8.01:4.12:22.37:3.51	275000	4670000	1.00:16.97	44259	Ig gamma-2B chain C region OS=Mus musculus GN=Igh-3 PE=1 SV=3
578	739	P30933|SVS5_MOUSE	74.44	26	2	2	NEM_LysineArginine	556000	0	0	0	173000	5880000	302000	6210000	1.00:0:0:0:0.31:10.57:0.54:11.17	139000	3140000	1.00:22.59	13019	Seminal vesicle secretory protein 5 OS=Mus musculus GN=Svs5 PE=2 SV=1
186	75	Q8K0E8|FIBB_MOUSE	72.18	40	16	15	D5 N-ethylmaleimide on cysteines; NEM_LysineArginine	375000	400000	311000	368000	1040000	1670000	5520000	997000	1.02:1.09:0.85:1.00:2.83:4.53:15.00:2.71	363000	2310000	1.00:6.34	54753	Fibrinogen beta chain OS=Mus musculus GN=Fgb PE=2 SV=1
583	1993	Q9QXY1|ZO3_MOUSE	67.01	1	1	1		3380000	384000	110000	3140000	0	70200	257000	851000	1.08:0.12:0.03:1.00:0:0.02:0.08:0.27	1750000	295000	1.00:0.17	99324	Tight junction protein ZO-3 OS=Mus musculus GN=Tjp3 PE=1 SV=1
474	179	P18242|CATD_MOUSE	63.31	19	8	8	NEM_LysineArginine	166000	46200	23200	131000	68800	565000	2190000	285000	1.26:0.35:0.18:1.00:0.52:4.31:16.69:2.17	91500	777000	1.00:8.49	44954	Cathepsin D OS=Mus musculus GN=Ctsd PE=1 SV=1
141	50	P11276|FINC_MOUSE	61.26	10	18	18	D5 N-ethylmaleimide on cysteines; NEM_LysineArginine	309000	268000	275000	300000	532000	807000	2350000	487000	1.03:0.89:0.92:1.00:1.77:2.69:7.84:1.62	288000	1040000	1.00:3.63	272487	Fibronectin OS=Mus musculus GN=Fn1 PE=1 SV=3
129	37	Q61838|A2M_MOUSE	60.28	17	22	19	D5 N-ethylmaleimide on cysteines; NEM_LysineArginine	372000	390000	325000	403000	1010000	2590000	10600000	1060000	0.92:0.97:0.81:1.00:2.50:6.42:26.30:2.62	372000	3810000	1.00:10.24	165880	Alpha-2-macroglobulin OS=Mus musculus GN=A2m PE=1 SV=2
13	32	P68134|ACTS_MOUSE	59.6	70	28	2	Oxidation (M); N-ethylmaleimide on cysteines; D5 N-ethylmaleimide on cysteines; NEM_LysineArginine	13000000	6750000	2770000	24100000	667000	1270000	4160000	12600000	0.54:0.28:0.11:1.00:0.03:0.05:0.17:0.52	11600000	4680000	1.00:0.40	42051	Actin alpha skeletal muscle OS=Mus musculus GN=Acta1 PE=1 SV=1
322	277	P21614|VTDB_MOUSE	56.76	12	7	7	NEM_LysineArginine	447000	573000	355000	533000	634000	1070000	2180000	896000	0.84:1.08:0.67:1.00:1.19:2.02:4.09:1.68	477000	1190000	1.00:2.50	53600	Vitamin D-binding protein OS=Mus musculus GN=Gc PE=1 SV=2
81	61	P08226|APOE_MOUSE	54.81	51	19	19	Oxidation (M); NEM_LysineArginine	31300	68100	45500	80000	3620000	3080000	8230000	2180000	0.39:0.85:0.57:1.00:45.31:38.48:102.93:27.27	55100	4280000	1.00:77.60	35867	Apolipoprotein E OS=Mus musculus GN=Apoe PE=1 SV=2
211	275	P01864|GCAB_MOUSE	53.55	24	7	5	NEM_LysineArginine	539000	0	514000	88400	395000	303000	3840000	2810000	6.10:0:5.82:1.00:4.47:3.43:43.46:31.79	285000	1840000	1.00:6.44	36596	Ig gamma-2A chain C region secreted form OS=Mus musculus PE=1 SV=1
374	281	P40124|CAP1_MOUSE	50.25	14	4	4		140000	150000	161000	109000	258000	405000	1170000	479000	1.29:1.38:1.48:1.00:2.37:3.72:10.76:4.40	140000	578000	1.00:4.13	51575	Adenylyl cyclase-associated protein 1 OS=Mus musculus GN=Cap1 PE=1 SV=3
408	438	P14206|RSSA_MOUSE	48.71	17	4	4	NEM_LysineArginine	384000	348000	375000	284000	589000	786000	2540000	433000	1.35:1.22:1.32:1.00:2.07:2.76:8.92:1.52	348000	1090000	1.00:3.12	32838	40S ribosomal protein SA OS=Mus musculus GN=Rpsa PE=1 SV=4
170	129	Q61233|PLSL_MOUSE	48.17	16	10	10	N-ethylmaleimide on cysteines; D5 N-ethylmaleimide on cysteines; NEM_LysineArginine	497000	561000	520000	536000	928000	1370000	3320000	869000	0.93:1.04:0.97:1.00:1.73:2.56:6.19:1.62	529000	1690000	1.00:3.20	70149	Plastin-2 OS=Mus musculus GN=Lcp1 PE=1 SV=4
119	105	P05977|MYL1_MOUSE	46.65	68	20	15	Oxidation (M); N-ethylmaleimide on cysteines; D5 N-ethylmaleimide on cysteines; NEM_LysineArginine	11200000	2500000	832000	15400000	0	416000	785000	4830000	0.73:0.16:0.05:1.00:0:0.03:0.05:0.31	7490000	1510000	1.00:0.20	20594	Myosin light chain 1/3 skeletal muscle isoform OS=Mus musculus GN=Myl1 PE=1 SV=2
433	351	Q06890|CLUS_MOUSE	45.42	13	5	5	D5 N-ethylmaleimide on cysteines; NEM_LysineArginine	133000	201000	153000	164000	331000	1250000	447000	701000	0.81:1.22:0.93:1.00:2.02:7.62:2.73:4.27	163000	683000	1.00:4.19	51656	Clusterin OS=Mus musculus GN=Clu PE=1 SV=1
1	4	P07724|ALBU_MOUSE	45.23	81	64	63	Oxidation (M); N-ethylmaleimide on cysteines; D5 N-ethylmaleimide on cysteines; NEM_LysineArginine	142000000	150000000	125000000	160000000	168000000	231000000	387000000	243000000	0.89:0.94:0.78:1.00:1.05:1.44:2.42:1.52	144000000	257000000	1.00:1.78	68693	Serum albumin OS=Mus musculus GN=Alb PE=1 SV=3
16	8	Q921I1|TRFE_MOUSE	42.88	65	54	53	D5 N-ethylmaleimide on cysteines; NEM_LysineArginine	5580000	6390000	4830000	6360000	8970000	12800000	31300000	11500000	0.88:1.00:0.76:1.00:1.41:2.02:4.92:1.81	5790000	16200000	1.00:2.79	76724	Serotransferrin OS=Mus musculus GN=Tf PE=1 SV=1
216	1923	Q99PT9|KIF19_MOUSE	42.05	1	1	1		2530000	2290000	1680000	3260000	3530000	6120000	13000000	4420000	0.77:0.70:0.52:1.00:1.08:1.87:3.99:1.35	2440000	6770000	1.00:2.77	111559	Kinesin-like protein KIF19 OS=Mus musculus GN=Kif19 PE=1 SV=2
452	302	Q9CQI6|COTL1_MOUSE	40.03	39	5	5	N-ethylmaleimide on cysteines; NEM_LysineArginine	126000	166000	190000	186000	211000	563000	2060000	304000	0.68:0.89:1.02:1.00:1.14:3.03:11.09:1.64	171000	785000	1.00:4.60	15944	Coactosin-like protein OS=Mus musculus GN=Cotl1 PE=1 SV=3
167	73	P28665|MUG1_MOUSE	39.07	9	13	7	D5 N-ethylmaleimide on cysteines; NEM_LysineArginine	398000	488000	362000	466000	552000	1010000	2600000	690000	0.85:1.05:0.78:1.00:1.18:2.17:5.57:1.48	429000	1210000	1.00:2.83	165297	Murinoglobulin-1 OS=Mus musculus GN=Mug1 PE=1 SV=3
398	260	P23953|ESTN_MOUSE	38.56	8	4	3		439000	606000	337000	471000	736000	836000	2020000	1050000	0.93:1.29:0.71:1.00:1.56:1.77:4.29:2.23	463000	1160000	1.00:2.51	61172	Liver carboxylesterase N OS=Mus musculus GN=Es1 PE=1 SV=3
529	440	P11352|GPX1_MOUSE	37.25	32	5	4	NEM_LysineArginine	81400	139000	59000	73800	75000	328000	1360000	222000	1.10:1.88:0.80:1.00:1.02:4.44:18.38:3.01	88200	495000	1.00:5.62	22329	Glutathione peroxidase 1 OS=Mus musculus GN=Gpx1 PE=1 SV=2
420	389	Q61878|PRG2_MOUSE	36.64	18	4	4	N-ethylmaleimide on cysteines; D5 N-ethylmaleimide on cysteines; NEM_LysineArginine	0	0	0	0	0	233000	2310000	31100	0:0:0:0:0:1.00:9.90:0.13	0	643000	00:00:01	24255	Bone marrow proteoglycan OS=Mus musculus GN=Prg2 PE=1 SV=1
8	3	P20152|VIME_MOUSE	35.87	85	49	37	Oxidation (M); N-ethylmaleimide on cysteines; D5 N-ethylmaleimide on cysteines; NEM_LysineArginine	27000000	27000000	29800000	25400000	33900000	38700000	80400000	30000000	1.06:1.06:1.18:1.00:1.33:1.52:3.17:1.18	27300000	45700000	1.00:1.67	53688	Vimentin OS=Mus musculus GN=Vim PE=1 SV=3
72	94	P22599|A1AT2_MOUSE	35.65	46	18	6	NEM_LysineArginine	1940000	2800000	2120000	2590000	3350000	3800000	7680000	3180000	0.75:1.08:0.82:1.00:1.30:1.47:2.96:1.23	2360000	4500000	1.00:1.91	45975	Alpha-1-antitrypsin 1-2 OS=Mus musculus GN=Serpina1b PE=1 SV=2
282	155	P09103|PDIA1_MOUSE	35.5	21	8	8	NEM_LysineArginine	455000	370000	428000	434000	404000	746000	2360000	486000	1.05:0.85:0.99:1.00:0.93:1.72:5.44:1.12	422000	1000000	1.00:2.37	57144	Protein disulfide-isomerase OS=Mus musculus GN=P4hb PE=1 SV=1
313	320	P99029|PRDX5_MOUSE	35.42	31	5	5	NEM_LysineArginine	252000	336000	433000	291000	578000	857000	1140000	722000	0.87:1.15:1.49:1.00:1.98:2.94:3.90:2.48	319000	823000	1.00:2.58	21897	Peroxiredoxin-5 mitochondrial OS=Mus musculus GN=Prdx5 PE=1 SV=2
36	1	P58771|TPM1_MOUSE	35.08	90	38	20	N-ethylmaleimide on cysteines; NEM_LysineArginine	5800000	1800000	1340000	7310000	892000	1050000	2170000	2820000	0.79:0.25:0.18:1.00:0.12:0.14:0.30:0.38	4060000	1730000	1.00:0.43	32681	Tropomyosin alpha-1 chain OS=Mus musculus GN=Tpm1 PE=1 SV=1
283	154	O88569|ROA2_MOUSE	33.99	19	6	5	NEM_LysineArginine	706000	624000	584000	639000	524000	1030000	2550000	882000	1.11:0.98:0.91:1.00:0.82:1.61:3.99:1.38	638000	1250000	1.00:1.95	37403	Heterogeneous nuclear ribonucleoproteins A2/B1 OS=Mus musculus GN=Hnrnpa2b1 PE=1 SV=2
92	92	Q62465|VAT1_MOUSE	32.94	42	14	14	Oxidation (M); N-ethylmaleimide on cysteines; D5 N-ethylmaleimide on cysteines; NEM_LysineArginine	1490000	2160000	2180000	1800000	3860000	3900000	6470000	3400000	0.83:1.20:1.21:1.00:2.15:2.17:3.60:1.89	1910000	4410000	1.00:2.31	43097	Synaptic vesicle membrane protein VAT-1 homolog OS=Mus musculus GN=Vat1 PE=1 SV=3
201	160	P97457|MLRS_MOUSE	31.83	62	12	11	N-ethylmaleimide on cysteines; D5 N-ethylmaleimide on cysteines; NEM_LysineArginine	6400000	1470000	437000	4970000	64400	204000	640000	3300000	1.29:0.30:0.09:1.00:0.01:0.04:0.13:0.66	3320000	1050000	1.00:0.32	18955	Myosin regulatory light chain 2 skeletal muscle isoform OS=Mus musculus GN=Mylpf PE=1 SV=3
185	136	P08113|ENPL_MOUSE	31.77	15	12	11	NEM_LysineArginine	642000	678000	562000	563000	600000	1100000	3610000	550000	1.14:1.20:1.00:1.00:1.07:1.96:6.41:0.98	611000	1470000	1.00:2.40	92476	Endoplasmin OS=Mus musculus GN=Hsp90b1 PE=1 SV=2
298	228	P10605|CATB_MOUSE	30.49	24	6	6	N-ethylmaleimide on cysteines; D5 N-ethylmaleimide on cysteines	155000	201000	195000	170000	379000	968000	4390000	386000	0.91:1.18:1.15:1.00:2.23:5.69:25.85:2.27	180000	1530000	1.00:8.49	37280	Cathepsin B OS=Mus musculus GN=Ctsb PE=1 SV=2
145	286	P35700|PRDX1_MOUSE	30.19	29	8	7	NEM_LysineArginine	3350000	3630000	3440000	3400000	5030000	6040000	9860000	5160000	0.99:1.07:1.01:1.00:1.48:1.78:2.90:1.52	3450000	6520000	1.00:1.89	22176	Peroxiredoxin-1 OS=Mus musculus GN=Prdx1 PE=1 SV=1
409	186	P16110|LEG3_MOUSE	29.69	28	9	9	NEM_LysineArginine	297000	176000	199000	254000	587000	1670000	9000000	478000	1.17:0.70:0.79:1.00:2.32:6.60:35.48:1.88	232000	2930000	1.00:12.67	27515	Galectin-3 OS=Mus musculus GN=Lgals3 PE=1 SV=3
942	1497	P56812|PDCD5_MOUSE	29.21	15	2	1		622000	426000	372000	594000	383000	1560000	4510000	699000	1.05:0.72:0.63:1.00:0.64:2.62:7.59:1.18	504000	1790000	1.00:3.55	14275	Programmed cell death protein 5 OS=Mus musculus GN=Pdcd5 PE=1 SV=3
874	1428	Q3U827|RN180_MOUSE	28.99	1	1	1		87100	0	0	0	727000	677000	298000	653000	1.00:0:0:0:8.34:7.77:3.42:7.50	21800	589000	1.00:27.03	67371	E3 ubiquitin-protein ligase RNF180 OS=Mus musculus GN=Rnf180 PE=1 SV=2
47	41	P52480|KPYM_MOUSE	28.18	46	23	21	N-ethylmaleimide on cysteines; D5 N-ethylmaleimide on cysteines; NEM_LysineArginine	21600000	27500000	22000000	23200000	14800000	13600000	11400000	13400000	0.93:1.18:0.95:1.00:0.64:0.58:0.49:0.58	23600000	13300000	1.00:0.56	57845	Pyruvate kinase isozymes M1/M2 OS=Mus musculus GN=Pkm2 PE=1 SV=4
768	427	Q9D1A2|CNDP2_MOUSE	26.95	9	3	3	NEM_LysineArginine	141000	143000	95200	88700	146000	350000	993000	251000	1.58:1.61:1.07:1.00:1.65:3.95:11.20:2.83	117000	435000	1.00:3.73	52767	Cytosolic non-specific dipeptidase OS=Mus musculus GN=Cndp2 PE=1 SV=1
404	233	Q9Z1T2|TSP4_MOUSE	25.51	5	4	4	D5 N-ethylmaleimide on cysteines	178000	101000	88400	105000	297000	555000	1490000	227000	1.70:0.96:0.84:1.00:2.83:5.29:14.19:2.16	113000	642000	1.00:5.70	106366	Thrombospondin-4 OS=Mus musculus GN=Thbs4 PE=2 SV=1
181	156	Q99PT1|GDIR1_MOUSE	25.46	51	10	10	N-ethylmaleimide on cysteines; D5 N-ethylmaleimide on cysteines; NEM_LysineArginine	3080000	3500000	3400000	3480000	4950000	5450000	7800000	4910000	0.88:1.00:0.97:1.00:1.42:1.56:2.24:1.41	3370000	5780000	1.00:1.72	23407	Rho GDP-dissociation inhibitor 1 OS=Mus musculus GN=Arhgdia PE=1 SV=3
347	542	P00405|COX2_MOUSE	25.15	16	3	3		806000	1050000	945000	1060000	370000	424000	652000	528000	0.76:0.99:0.89:1.00:0.35:0.40:0.61:0.50	966000	494000	1.00:0.51	25976	Cytochrome c oxidase subunit 2 OS=Mus musculus GN=Mtco2 PE=1 SV=1
34	53	P48036|ANXA5_MOUSE	25.14	82	28	28	Oxidation (M); N-ethylmaleimide on cysteines; NEM_LysineArginine	8350000	9500000	7780000	7800000	11600000	12300000	19000000	11900000	1.07:1.22:1.00:1.00:1.48:1.57:2.44:1.53	8360000	13700000	1.00:1.64	35752	Annexin A5 OS=Mus musculus GN=Anxa5 PE=1 SV=1
57	43	Q6PIC6|AT1A3_MOUSE	25.01	25	23	5	N-ethylmaleimide on cysteines; D5 N-ethylmaleimide on cysteines; NEM_LysineArginine	439000	618000	589000	542000	308000	303000	215000	260000	0.81:1.14:1.09:1.00:0.57:0.56:0.40:0.48	540000	271000	1.00:0.50	111691	Sodium/potassium-transporting ATPase subunit alpha-3 OS=Mus musculus GN=Atp1a3 PE=1 SV=1
825	1779	Q05816|FABP5_MOUSE	24.73	13	2	2		110000	131000	54500	58600	88400	247000	1000000	154000	1.88:2.24:0.93:1.00:1.51:4.21:17.12:2.62	88700	373000	1.00:4.21	15137	Fatty acid-binding protein epidermal OS=Mus musculus GN=Fabp5 PE=1 SV=3
96	95	Q91X72|HEMO_MOUSE	24.25	34	16	15	D5 N-ethylmaleimide on cysteines; NEM_LysineArginine	1260000	1580000	697000	1220000	2200000	3260000	12100000	2210000	1.03:1.29:0.57:1.00:1.80:2.67:9.91:1.81	1180000	4940000	1.00:4.18	51341	Hemopexin OS=Mus musculus GN=Hpx PE=1 SV=1
600	826	P03987|IGHG3_MOUSE	24.23	5	2	1	D5 N-ethylmaleimide on cysteines; NEM_LysineArginine	515000	318000	268000	516000	1120000	1090000	2040000	413000	1.00:0.62:0.52:1.00:2.18:2.11:3.95:0.80	404000	1160000	1.00:2.88	43929	Ig gamma-3 chain C region OS=Mus musculus PE=1 SV=2
139	56	Q64727|VINC_MOUSE	23.96	17	15	15	N-ethylmaleimide on cysteines; NEM_LysineArginine	390000	440000	511000	419000	619000	822000	1300000	608000	0.93:1.05:1.22:1.00:1.48:1.96:3.11:1.45	440000	837000	1.00:1.90	116717	Vinculin OS=Mus musculus GN=Vcl PE=1 SV=4
100	51	P20029|GRP78_MOUSE	23.27	29	16	14	NEM_LysineArginine	806000	1420000	1180000	1420000	971000	2040000	5910000	922000	0.57:1.00:0.83:1.00:0.68:1.43:4.16:0.65	1210000	2460000	1.00:2.04	72422	78 kDa glucose-regulated protein OS=Mus musculus GN=Hspa5 PE=1 SV=3
273	209	Q11011|PSA_MOUSE	22.95	8	6	6		430000	498000	487000	473000	824000	803000	947000	806000	0.91:1.05:1.03:1.00:1.74:1.70:2.00:1.70	472000	845000	1.00:1.79	103325	Puromycin-sensitive aminopeptidase OS=Mus musculus GN=Npepps PE=1 SV=2
391	266	P29699|FETUA_MOUSE	22.6	28	6	6	D5 N-ethylmaleimide on cysteines; NEM_LysineArginine	129000	382000	296000	534000	353000	834000	1290000	776000	0.24:0.71:0.55:1.00:0.66:1.56:2.42:1.45	335000	814000	1.00:2.43	37326	Alpha-2-HS-glycoprotein OS=Mus musculus GN=Ahsg PE=1 SV=1
422	171	P10107|ANXA1_MOUSE	22.4	28	8	7	N-ethylmaleimide on cysteines; NEM_LysineArginine	51900	75100	92300	0	137000	319000	1680000	197000	1.00:1.45:1.78:0:2.63:6.15:32.30:3.79	54800	582000	1.00:10.62	38734	Annexin A1 OS=Mus musculus GN=Anxa1 PE=1 SV=2
672	687	Q99JY9|ARP3_MOUSE	22.4	6	2	2		90900	115000	118000	108000	172000	244000	754000	131000	0.84:1.07:1.09:1.00:1.59:2.26:6.97:1.21	108000	325000	1.00:3.01	47357	Actin-related protein 3 OS=Mus musculus GN=Actr3 PE=1 SV=3
248	82	P97449|AMPN_MOUSE	22.25	19	14	14	NEM_LysineArginine	262000	279000	305000	211000	287000	593000	2060000	395000	1.24:1.33:1.45:1.00:1.36:2.81:9.77:1.87	263000	834000	1.00:3.17	109651	Aminopeptidase N OS=Mus musculus GN=Anpep PE=1 SV=4
605	217	P29416|HEXA_MOUSE	22.17	15	6	6		21000	14800	0	10700	77300	308000	1300000	128000	1.95:1.38:0:1.00:7.20:28.71:121.36:11.92	11600	454000	1.00:39.05	60599	Beta-hexosaminidase subunit alpha OS=Mus musculus GN=Hexa PE=2 SV=1
180	99	Q8BTM8|FLNA_MOUSE	22.15	6	10	8	N-ethylmaleimide on cysteines; NEM_LysineArginine	550000	410000	626000	377000	448000	693000	2000000	553000	1.46:1.09:1.66:1.00:1.19:1.84:5.31:1.47	491000	924000	1.00:1.88	281191	Filamin-A OS=Mus musculus GN=Flna PE=1 SV=4
198	90	P01872|IGHM_MOUSE	21.99	42	19	18	D5 N-ethylmaleimide on cysteines; NEM_LysineArginine	755000	1120000	1320000	769000	1500000	3780000	14200000	2150000	0.98:1.46:1.71:1.00:1.95:4.92:18.52:2.79	991000	5410000	1.00:5.46	49972	Ig mu chain C region secreted form OS=Mus musculus GN=Igh-6 PE=1 SV=2
437	425	Q922R8|PDIA6_MOUSE	21.98	12	3	3		268000	256000	291000	266000	336000	678000	2140000	264000	1.01:0.96:1.09:1.00:1.26:2.54:8.03:0.99	271000	855000	1.00:3.16	48100	Protein disulfide-isomerase A6 OS=Mus musculus GN=Pdia6 PE=1 SV=3
596	401	Q8R3P0|ACY2_MOUSE	21.8	12	3	3	N-ethylmaleimide on cysteines; NEM_LysineArginine	275000	355000	232000	376000	738000	754000	1070000	777000	0.73:0.95:0.62:1.00:1.96:2.01:2.86:2.07	309000	835000	1.00:2.70	35345	Aspartoacylase OS=Mus musculus GN=Aspa PE=1 SV=2
380	375	P68040|GBLP_MOUSE	21.7	12	4	4		397000	386000	424000	231000	457000	633000	1620000	514000	1.72:1.67:1.83:1.00:1.98:2.74:7.00:2.22	359000	806000	1.00:2.24	35077	Guanine nucleotide-binding protein subunit beta-2-like 1 OS=Mus musculus GN=Gnb2l1 PE=1 SV=3
332	412	P09542|MYL3_MOUSE	21.59	18	5	1	Oxidation (M); NEM_LysineArginine	115000	196000	65300	596000	0	0	0	176000	0.19:0.33:0.11:1.00:0:0:0:0.29	243000	43900	1.00:0.18	22422	Myosin light chain 3 OS=Mus musculus GN=Myl3 PE=1 SV=4
102	130	P68254|1433T_MOUSE	21.52	53	12	6	Oxidation (M); N-ethylmaleimide on cysteines; D5 N-ethylmaleimide on cysteines; NEM_LysineArginine	1400000	1500000	1470000	1480000	1930000	2160000	3310000	2010000	0.95:1.02:1.00:1.00:1.31:1.47:2.25:1.36	1460000	2360000	1.00:1.61	27778	14-3-3 protein theta OS=Mus musculus GN=Ywhaq PE=1 SV=1
445	2016	P26350|PTMA_MOUSE	21.5	13	2	2	NEM_LysineArginine	179000	140000	102000	161000	141000	255000	642000	192000	1.11:0.87:0.63:1.00:0.88:1.59:4.00:1.20	145000	308000	1.00:2.12	12254	Prothymosin alpha OS=Mus musculus GN=Ptma PE=1 SV=2
257	201	O08709|PRDX6_MOUSE	21.46	38	7	7	Oxidation (M); N-ethylmaleimide on cysteines; D5 N-ethylmaleimide on cysteines; NEM_LysineArginine	949000	953000	801000	904000	954000	1210000	1950000	1460000	1.05:1.05:0.89:1.00:1.05:1.33:2.15:1.61	902000	1390000	1.00:1.54	24871	Peroxiredoxin-6 OS=Mus musculus GN=Prdx6 PE=1 SV=3
204	152	P28653|PGS1_MOUSE	21.43	33	9	7	N-ethylmaleimide on cysteines; NEM_LysineArginine	320000	398000	266000	397000	525000	641000	1810000	347000	0.81:1.00:0.67:1.00:1.32:1.61:4.57:0.87	345000	832000	1.00:2.41	41639	Biglycan OS=Mus musculus GN=Bgn PE=2 SV=1
238	71	P01027|CO3_MOUSE	21.43	11	13	13	NEM_LysineArginine	175000	557000	298000	434000	260000	711000	3130000	412000	0.40:1.28:0.69:1.00:0.60:1.64:7.20:0.95	366000	1130000	1.00:3.08	186482	Complement C3 OS=Mus musculus GN=C3 PE=1 SV=2
496	363	P59999|ARPC4_MOUSE	21.38	21	4	4	NEM_LysineArginine	162000	170000	253000	188000	228000	414000	1050000	205000	0.86:0.90:1.34:1.00:1.21:2.20:5.60:1.09	193000	475000	1.00:2.46	19667	Actin-related protein 2/3 complex subunit 4 OS=Mus musculus GN=Arpc4 PE=1 SV=3
125	137	P14152|MDHC_MOUSE	21.31	34	12	12	NEM_LysineArginine	1550000	1570000	1210000	1440000	1150000	2060000	2900000	2820000	1.08:1.09:0.84:1.00:0.80:1.43:2.02:1.96	1440000	2230000	1.00:1.55	36511	Malate dehydrogenase cytoplasmic OS=Mus musculus GN=Mdh1 PE=1 SV=3
182	48	Q5SX39|MYH4_MOUSE	21.31	11	21	6	N-ethylmaleimide on cysteines; NEM_LysineArginine	903000	41100	0	1240000	0	25400	0	144000	0.73:0.03:0:1.00:0:0.02:0:0.12	545000	42400	1.00:0.08	222857	Myosin-4 OS=Mus musculus GN=Myh4 PE=1 SV=1
329	388	Q93092|TALDO_MOUSE	21.19	14	4	4	NEM_LysineArginine	308000	357000	361000	353000	657000	803000	1350000	463000	0.87:1.01:1.02:1.00:1.86:2.27:3.81:1.31	345000	818000	1.00:2.37	37387	Transaldolase OS=Mus musculus GN=Taldo1 PE=1 SV=2
658	803	Q9CWH6|PSA7L_MOUSE	21.04	6	1	1		190000	269000	221000	163000	339000	408000	808000	265000	1.16:1.65:1.36:1.00:2.07:2.50:4.95:1.62	211000	455000	1.00:2.16	27866	Proteasome subunit alpha type-7-like OS=Mus musculus GN=Psma8 PE=2 SV=1
172	144	Q9JII6|AK1A1_MOUSE	20.96	24	7	7	NEM_LysineArginine	610000	688000	628000	615000	915000	1170000	1950000	1190000	0.99:1.12:1.02:1.00:1.49:1.90:3.18:1.93	635000	1310000	1.00:2.06	36587	Alcohol dehydrogenase [NADP+] OS=Mus musculus GN=Akr1a1 PE=1 SV=3
45	134	P23927|CRYAB_MOUSE	20.93	71	16	15	Oxidation (M); NEM_LysineArginine	11700000	13700000	11700000	13500000	18300000	18400000	25300000	20000000	0.87:1.02:0.87:1.00:1.35:1.36:1.87:1.48	12600000	20500000	1.00:1.62	20069	Alpha-crystallin B chain OS=Mus musculus GN=Cryab PE=1 SV=2
626	827	P19783|COX41_MOUSE	20.56	7	1	1		650000	713000	682000	977000	219000	298000	467000	387000	0.67:0.73:0.70:1.00:0.22:0.30:0.48:0.40	755000	343000	1.00:0.45	19530	Cytochrome c oxidase subunit 4 isoform 1 mitochondrial OS=Mus musculus GN=Cox4i1 PE=1 SV=2
131	58	Q61147|CERU_MOUSE	20.51	18	16	15	D5 N-ethylmaleimide on cysteines; NEM_LysineArginine	671000	943000	691000	740000	1020000	1260000	2200000	1150000	0.91:1.27:0.93:1.00:1.38:1.70:2.97:1.55	761000	1410000	1.00:1.85	121151	Ceruloplasmin OS=Mus musculus GN=Cp PE=1 SV=2
767	622	Q6ZWN5|RS9_MOUSE	20.15	11	2	2	NEM_LysineArginine	95200	110000	148000	85900	166000	150000	517000	118000	1.11:1.28:1.72:1.00:1.94:1.74:6.02:1.38	110000	238000	1.00:2.16	22591	40S ribosomal protein S9 OS=Mus musculus GN=Rps9 PE=2 SV=3
506	927	P57776|EF1D_MOUSE	20.09	9	2	2		169000	169000	166000	186000	158000	283000	722000	209000	0.91:0.91:0.89:1.00:0.85:1.52:3.87:1.12	172000	343000	1.00:1.99	31293	Elongation factor 1-delta OS=Mus musculus GN=Eef1d PE=1 SV=3
192	267	P24452|CAPG_MOUSE	20.04	19	6	6	NEM_LysineArginine	1710000	1700000	1680000	1660000	2250000	3140000	5980000	2750000	1.03:1.02:1.01:1.00:1.36:1.89:3.59:1.65	1690000	3530000	1.00:2.09	39240	Macrophage-capping protein OS=Mus musculus GN=Capg PE=1 SV=2
341	241	P46638|RB11B_MOUSE	19.77	28	6	5	NEM_LysineArginine	251000	276000	285000	213000	301000	376000	676000	329000	1.18:1.29:1.33:1.00:1.41:1.76:3.17:1.54	256000	420000	1.00:1.64	24489	Ras-related protein Rab-11B OS=Mus musculus GN=Rab11b PE=1 SV=3
761	335	O08677|KNG1_MOUSE	19.52	6	3	3	D5 N-ethylmaleimide on cysteines	0	0	0	196000	401000	521000	1250000	557000	0:0:0:1.00:2.05:2.66:6.36:2.84	49000	681000	1.00:13.92	73102	Kininogen-1 OS=Mus musculus GN=Kng1 PE=1 SV=1
75	69	P40142|TKT_MOUSE	19.44	36	20	20	N-ethylmaleimide on cysteines; NEM_LysineArginine	2850000	3330000	2680000	3210000	3220000	4040000	6180000	4000000	0.89:1.04:0.83:1.00:1.00:1.26:1.92:1.24	3020000	4360000	1.00:1.44	67631	Transketolase OS=Mus musculus GN=Tkt PE=1 SV=1
366	404	Q9QZ47|TNNT3_MOUSE	19.43	13	4	3	NEM_LysineArginine	592000	602000	0	1570000	0	0	0	561000	0.38:0.38:0:1.00:0:0:0:0.36	691000	140000	1.00:0.20	32241	Troponin T fast skeletal muscle OS=Mus musculus GN=Tnnt3 PE=1 SV=3
541	252	P09405|NUCL_MOUSE	19.22	6	5	5		111000	148000	78400	103000	89800	157000	462000	94400	1.07:1.44:0.76:1.00:0.87:1.52:4.48:0.92	107000	201000	1.00:1.88	76723	Nucleolin OS=Mus musculus GN=Ncl PE=1 SV=2
649	1803	Q60590|A1AG1_MOUSE	18.99	8	2	2		106000	134000	53400	149000	529000	365000	588000	478000	0.71:0.90:0.36:1.00:3.55:2.45:3.95:3.21	111000	490000	1.00:4.43	23895	Alpha-1-acid glycoprotein 1 OS=Mus musculus GN=Orm1 PE=1 SV=1
419	157	Q61176|ARGI1_MOUSE	18.92	37	9	9	NEM_LysineArginine	0	0	0	0	0	768000	6190000	0	0:0:0:0:0:1.00:8.06:0	0	1740000	00:00:01	34808	Arginase-1 OS=Mus musculus GN=Arg1 PE=1 SV=1
175	362	P10126|EF1A1_MOUSE	18.91	13	6	2	NEM_LysineArginine	723000	644000	622000	774000	629000	912000	1850000	886000	0.93:0.83:0.80:1.00:0.81:1.18:2.39:1.14	691000	1070000	1.00:1.55	50114	Elongation factor 1-alpha 1 OS=Mus musculus GN=Eef1a1 PE=1 SV=3
726	1799	O35887|CALU_MOUSE	18.89	6	2	2	NEM_LysineArginine	268000	262000	194000	255000	216000	332000	1130000	263000	1.05:1.03:0.76:1.00:0.85:1.30:4.45:1.03	245000	486000	1.00:1.99	37064	Calumenin OS=Mus musculus GN=Calu PE=1 SV=1
801	3094	Q64356|SVS6_MOUSE	18.82	8	1	1		529000	53300	0	0	218000	2070000	265000	2370000	1.00:0.10:0:0:0.41:3.91:0.50:4.47	146000	1230000	1.00:8.44	11482	Seminal vesicle secretory protein 6 OS=Mus musculus GN=Svs6 PE=2 SV=1
896	2979	P04945|KV6AB_MOUSE	18.77	15	1	1		0	0	0	0	337000	259000	558000	0	0:0:0:0:1.00:0.77:1.66:0	0	288000	00:00:01	11713	Ig kappa chain V-VI region NQ2-6.1 OS=Mus musculus PE=2 SV=1
685	1024	O55023|IMPA1_MOUSE	18.59	9	2	2	NEM_LysineArginine	86300	115000	111000	126000	218000	262000	272000	248000	0.69:0.92:0.88:1.00:1.73:2.08:2.16:1.97	109000	250000	1.00:2.28	30436	Inositol monophosphatase 1 OS=Mus musculus GN=Impa1 PE=1 SV=1
318	514	P17809|GTR1_MOUSE	18.56	4	2	2	NEM_LysineArginine	5200000	4960000	4590000	6040000	3120000	3200000	3240000	3220000	0.86:0.82:0.76:1.00:0.52:0.53:0.54:0.53	5200000	3190000	1.00:0.61	53935	Solute carrier family 2 facilitated glucose transporter member 1 OS=Mus musculus GN=Slc2a1 PE=1 SV=3
899	1780	P01592|IGJ_MOUSE	18.15	14	2	2		0	0	0	0	0	811000	1610000	0	0:0:0:0:0:1.00:1.99:0	0	606000	00:00:01	18014	Immunoglobulin J chain OS=Mus musculus GN=Igj PE=2 SV=4
465	766	Q7TQ48|SRCA_MOUSE	17.96	3	3	2	NEM_LysineArginine	268000	64400	22800	483000	0	0	0	331000	0.55:0.13:0.05:1.00:0:0:0:0.69	210000	82800	1.00:0.40	99184	Sarcalumenin OS=Mus musculus GN=Srl PE=1 SV=1
385	409	P62962|PROF1_MOUSE	17.85	29	4	4	N-ethylmaleimide on cysteines; NEM_LysineArginine	1170000	1190000	1370000	1280000	1210000	1700000	3600000	1020000	0.91:0.93:1.07:1.00:0.95:1.32:2.81:0.79	1250000	1880000	1.00:1.50	14957	Profilin-1 OS=Mus musculus GN=Pfn1 PE=1 SV=2
370	628	Q9Z0P5|TWF2_MOUSE	17.78	7	2	1		132000	153000	142000	164000	267000	339000	871000	358000	0.80:0.93:0.87:1.00:1.63:2.07:5.32:2.18	148000	459000	1.00:3.10	39471	Twinfilin-2 OS=Mus musculus GN=Twf2 PE=1 SV=1
804	3147	P01634|KV5A2_MOUSE	17.76	5	1	1		172000	0	121000	0	114000	547000	655000	139000	1.00:0:0.70:0:0.67:3.18:3.81:0.81	73200	364000	1.00:4.97	14902	Ig kappa chain V-V region MOPC 21 OS=Mus musculus PE=1 SV=1
67	84	P13020|GELS_MOUSE	17.23	24	16	16	N-ethylmaleimide on cysteines; D5 N-ethylmaleimide on cysteines; NEM_LysineArginine	3520000	4140000	3560000	3900000	4390000	4920000	7370000	4130000	0.90:1.06:0.91:1.00:1.12:1.26:1.89:1.06	3780000	5200000	1.00:1.38	85942	Gelsolin OS=Mus musculus GN=Gsn PE=1 SV=3
730	442	Q9D8Y0|EFHD2_MOUSE	17.2	18	4	4	NEM_LysineArginine	43900	58700	62600	64400	36900	168000	493000	119000	0.68:0.91:0.97:1.00:0.57:2.61:7.65:1.85	57400	220000	1.00:3.82	26791	EF-hand domain-containing protein D2 OS=Mus musculus GN=Efhd2 PE=1 SV=1
235	234	Q3UPR9|RPESP_MOUSE	17.02	27	6	6	D5 N-ethylmaleimide on cysteines	1530000	1670000	1190000	1940000	1110000	966000	1310000	783000	0.79:0.86:0.61:1.00:0.57:0.50:0.68:0.40	1580000	1040000	1.00:0.66	29464	RPE-spondin OS=Mus musculus GN=Rpesp PE=2 SV=1
261	153	P27773|PDIA3_MOUSE	16.97	17	7	7	NEM_LysineArginine	818000	888000	694000	804000	661000	1100000	2730000	717000	1.02:1.10:0.86:1.00:0.82:1.37:3.39:0.89	801000	1300000	1.00:1.62	56678	Protein disulfide-isomerase A3 OS=Mus musculus GN=Pdia3 PE=1 SV=2
368	238	Q9CZ13|QCR1_MOUSE	16.83	13	6	6	N-ethylmaleimide on cysteines	439000	547000	442000	744000	171000	210000	472000	222000	0.59:0.74:0.59:1.00:0.23:0.28:0.63:0.30	543000	250000	1.00:0.46	52769	Cytochrome b-c1 complex subunit 1 mitochondrial OS=Mus musculus GN=Uqcrc1 PE=1 SV=1
76	17	Q01853|TERA_MOUSE	16.74	35	23	22	Oxidation (M); N-ethylmaleimide on cysteines; NEM_LysineArginine	2350000	2270000	2330000	2020000	3150000	3340000	4820000	3220000	1.16:1.12:1.15:1.00:1.56:1.65:2.39:1.59	2240000	3630000	1.00:1.62	89322	Transitional endoplasmic reticulum ATPase OS=Mus musculus GN=Vcp PE=1 SV=4
215	364	P51150|RAB7A_MOUSE	16.59	26	4	4	NEM_LysineArginine	784000	972000	835000	772000	998000	1300000	2500000	1080000	1.02:1.26:1.08:1.00:1.29:1.68:3.24:1.40	846000	1470000	1.00:1.73	23490	Ras-related protein Rab-7a OS=Mus musculus GN=Rab7a PE=1 SV=2
195	310	Q80YN3|BCAS1_MOUSE	16.42	8	6	5	NEM_LysineArginine	1190000	1160000	841000	1190000	678000	664000	437000	689000	1.00:0.97:0.71:1.00:0.57:0.56:0.37:0.58	1090000	617000	1.00:0.56	67459	Breast carcinoma-amplified sequence 1 homolog OS=Mus musculus GN=Bcas1 PE=1 SV=2
395	422	Q62433|NDRG1_MOUSE	16.33	8	2	2		819000	850000	866000	821000	1400000	1250000	1350000	1520000	1.00:1.04:1.06:1.00:1.70:1.52:1.64:1.85	839000	1380000	1.00:1.64	43009	Protein NDRG1 OS=Mus musculus GN=Ndrg1 PE=1 SV=1
462	431	Q9D2G2|ODO2_MOUSE	16.07	6	3	3		415000	413000	356000	535000	134000	196000	379000	248000	0.78:0.77:0.67:1.00:0.25:0.37:0.71:0.46	430000	249000	1.00:0.58	48995	Dihydrolipoyllysine-residue succinyltransferase component of 2-oxoglutarate dehydrogenase complex mitochondrial OS=Mus musculus GN=Dlst PE=1 SV=1
750	443	P32848|PRVA_MOUSE	16.03	45	4	4	NEM_LysineArginine	1130000	446000	128000	335000	64000	122000	596000	139000	3.36:1.33:0.38:1.00:0.19:0.37:1.78:0.41	509000	240000	1.00:0.47	11931	Parvalbumin alpha OS=Mus musculus GN=Pvalb PE=1 SV=3
430	530	Q923D2|BLVRB_MOUSE	15.99	23	3	3		263000	338000	295000	198000	448000	567000	711000	463000	1.33:1.71:1.49:1.00:2.27:2.87:3.60:2.35	273000	547000	1.00:2.00	22197	Flavin reductase OS=Mus musculus GN=Blvrb PE=2 SV=3
965	2335	Q9D154|ILEUA_MOUSE	15.84	3	1	1	NEM_LysineArginine	191000	229000	161000	289000	720000	498000	982000	495000	0.66:0.79:0.56:1.00:2.49:1.72:3.39:1.71	218000	674000	1.00:3.09	42575	Leukocyte elastase inhibitor A OS=Mus musculus GN=Serpinb1a PE=1 SV=1
110	81	P11499|HS90B_MOUSE	15.6	20	12	6	N-ethylmaleimide on cysteines; NEM_LysineArginine	790000	936000	943000	843000	880000	1170000	2260000	1220000	0.94:1.11:1.12:1.00:1.04:1.39:2.68:1.45	878000	1390000	1.00:1.58	83325	Heat shock protein HSP 90-beta OS=Mus musculus GN=Hsp90ab1 PE=1 SV=2
80	145	P24526|MYP2_MOUSE	15.46	69	14	13	N-ethylmaleimide on cysteines; D5 N-ethylmaleimide on cysteines; NEM_LysineArginine	3700000	3850000	3410000	3650000	2130000	2790000	2490000	2630000	1.01:1.05:0.93:1.00:0.58:0.76:0.68:0.72	3650000	2510000	1.00:0.69	14935	Myelin P2 protein OS=Mus musculus GN=Pmp2 PE=2 SV=2
741	1162	Q9CQ19|MYL9_MOUSE	15.44	12	2	1		368000	355000	387000	313000	113000	148000	187000	75900	1.18:1.13:1.24:1.00:0.36:0.47:0.60:0.24	356000	131000	1.00:0.37	19854	Myosin regulatory light polypeptide 9 OS=Mus musculus GN=Myl9 PE=1 SV=3
267	529	Q91VW3|SH3L3_MOUSE	15.41	43	4	4	NEM_LysineArginine	1400000	1510000	1110000	1540000	1490000	1810000	2910000	1980000	0.91:0.98:0.72:1.00:0.97:1.17:1.89:1.28	1390000	2040000	1.00:1.47	10477	SH3 domain-binding glutamic acid-rich-like protein 3 OS=Mus musculus GN=Sh3bgrl3 PE=1 SV=1
124	117	Q9DBJ1|PGAM1_MOUSE	15.2	64	14	11	Oxidation (M); N-ethylmaleimide on cysteines; D5 N-ethylmaleimide on cysteines; NEM_LysineArginine	2480000	3950000	2590000	3340000	4950000	4860000	5100000	4300000	0.74:1.18:0.77:1.00:1.48:1.46:1.53:1.29	3090000	4800000	1.00:1.56	28832	Phosphoglycerate mutase 1 OS=Mus musculus GN=Pgam1 PE=1 SV=3
98	114	Q00897|A1AT4_MOUSE	14.99	41	15	3	NEM_LysineArginine	1730000	2060000	1640000	2320000	2280000	3000000	5770000	2530000	0.74:0.89:0.71:1.00:0.98:1.29:2.49:1.09	1940000	3390000	1.00:1.75	45998	Alpha-1-antitrypsin 1-4 OS=Mus musculus GN=Serpina1d PE=2 SV=1
153	121	P50516|VATA_MOUSE	14.91	22	9	9	NEM_LysineArginine	1350000	1480000	743000	885000	1780000	2550000	3760000	2190000	1.52:1.67:0.84:1.00:2.02:2.88:4.25:2.48	1110000	2570000	1.00:2.31	68326	V-type proton ATPase catalytic subunit A OS=Mus musculus GN=Atp6v1a PE=1 SV=2
555	623	P06330|HVM51_MOUSE	14.84	26	3	2	D5 N-ethylmaleimide on cysteines; NEM_LysineArginine	0	55500	0	0	178000	1450000	7340000	218000	0:1.00:0:0:3.21:26.16:132.23:3.92	13900	2300000	1.00:165.52	12934	Ig heavy chain V region AC38 205.12 OS=Mus musculus PE=1 SV=1
69	102	Q8R464|CADM4_MOUSE	14.81	35	12	11	D5 N-ethylmaleimide on cysteines; NEM_LysineArginine	16800000	16600000	14700000	16700000	21300000	20700000	21700000	24900000	1.00:1.00:0.88:1.00:1.28:1.24:1.30:1.49	16200000	22200000	1.00:1.37	42723	Cell adhesion molecule 4 OS=Mus musculus GN=Cadm4 PE=1 SV=1
116	63	P57780|ACTN4_MOUSE	14.78	20	16	9	NEM_LysineArginine	441000	384000	555000	334000	546000	624000	1470000	557000	1.32:1.15:1.66:1.00:1.64:1.87:4.41:1.67	428000	800000	1.00:1.87	104977	Alpha-actinin-4 OS=Mus musculus GN=Actn4 PE=1 SV=1
587	1748	Q99JA0|CALCA_MOUSE	14.69	26	2	2	NEM_LysineArginine	561000	854000	373000	668000	242000	321000	412000	235000	0.84:1.28:0.56:1.00:0.36:0.48:0.62:0.35	614000	303000	1.00:0.49	14065	Calcitonin gene-related peptide 1 OS=Mus musculus GN=Calca PE=2 SV=1
594	312	P01645|KV5AC_MOUSE	14.69	44	3	3	NEM_LysineArginine	118000	27600	0	99100	0	316000	2280000	100000	1.19:0.28:0:1.00:0:3.19:23.05:1.01	61100	675000	1.00:11.04	11954	Ig kappa chain V-V region HP 93G7 OS=Mus musculus PE=1 SV=1
226	342	P16045|LEG1_MOUSE	14.51	51	6	6	N-ethylmaleimide on cysteines; D5 N-ethylmaleimide on cysteines; NEM_LysineArginine	620000	551000	629000	539000	499000	730000	2370000	980000	1.15:1.02:1.17:1.00:0.93:1.35:4.40:1.82	581000	1150000	1.00:1.97	14866	Galectin-1 OS=Mus musculus GN=Lgals1 PE=1 SV=3
122	188	P20917|MAG_MOUSE	14.43	14	8	7	D5 N-ethylmaleimide on cysteines	5400000	6050000	4780000	5980000	3680000	3400000	3240000	4180000	0.90:1.01:0.80:1.00:0.62:0.57:0.54:0.70	5550000	3660000	1.00:0.66	69260	Myelin-associated glycoprotein OS=Mus musculus GN=Mag PE=1 SV=2
25	23	Q60675|LAMA2_MOUSE	14.31	20	56	55	Oxidation (M); D5 N-ethylmaleimide on cysteines; NEM_LysineArginine	4580000	4230000	3630000	5320000	3340000	3010000	3730000	2300000	0.86:0.80:0.68:1.00:0.63:0.57:0.70:0.43	4440000	3100000	1.00:0.70	342679	Laminin subunit alpha-2 OS=Mus musculus GN=Lama2 PE=1 SV=1
448	552	P61089|UBE2N_MOUSE	14.29	20	2	2	NEM_LysineArginine	971000	1020000	988000	922000	1500000	1690000	2190000	1630000	1.05:1.11:1.07:1.00:1.62:1.83:2.37:1.77	976000	1750000	1.00:1.79	17138	Ubiquitin-conjugating enzyme E2 N OS=Mus musculus GN=Ube2n PE=1 SV=1
717	507	P21956|MFGM_MOUSE	14.27	7	3	3		0	0	0	0	0	94100	676000	0	0:0:0:0:0:1.00:7.18:0	0	192000	00:00:01	51269	Lactadherin OS=Mus musculus GN=Mfge8 PE=1 SV=2
645	3058	P12787|COX5A_MOUSE	14.24	6	1	1		920000	921000	787000	1120000	309000	431000	602000	516000	0.82:0.82:0.70:1.00:0.28:0.39:0.54:0.46	937000	465000	1.00:0.50	16101	Cytochrome c oxidase subunit 5A mitochondrial OS=Mus musculus GN=Cox5a PE=1 SV=2
15	54	P63268|ACTH_MOUSE	14.22	70	27	1	Oxidation (M); N-ethylmaleimide on cysteines; D5 N-ethylmaleimide on cysteines; NEM_LysineArginine; Dioxidation	634000	899000	840000	749000	720000	1120000	2510000	809000	0.85:1.20:1.12:1.00:0.96:1.50:3.35:1.08	780000	1290000	1.00:1.65	41877	Actin gamma-enteric smooth muscle OS=Mus musculus GN=Actg2 PE=2 SV=1
638	380	Q61703|ITIH2_MOUSE	14.16	5	3	3	NEM_LysineArginine	53500	15600	0	168000	251000	422000	737000	317000	0.32:0.09:0:1.00:1.49:2.51:4.37:1.88	59400	432000	1.00:7.27	105928	Inter-alpha-trypsin inhibitor heavy chain H2 OS=Mus musculus GN=Itih2 PE=1 SV=1
289	211	Q04857|CO6A1_MOUSE	13.89	6	6	6		152000	227000	183000	186000	260000	275000	438000	289000	0.82:1.22:0.98:1.00:1.40:1.48:2.36:1.55	187000	315000	1.00:1.68	108489	Collagen alpha-1(VI) chain OS=Mus musculus GN=Col6a1 PE=2 SV=1
270	183	P61205|ARF3_MOUSE	13.84	52	6	2	NEM_LysineArginine	686000	1100000	528000	481000	821000	1070000	1330000	1220000	1.43:2.28:1.10:1.00:1.71:2.23:2.77:2.54	641000	1110000	1.00:1.73	20601	ADP-ribosylation factor 3 OS=Mus musculus GN=Arf3 PE=2 SV=2
206	125	P62814|VATB2_MOUSE	13.81	16	7	6		861000	1030000	945000	879000	1240000	1400000	2440000	1120000	0.98:1.17:1.07:1.00:1.41:1.59:2.78:1.28	928000	1550000	1.00:1.67	56551	V-type proton ATPase subunit B brain isoform OS=Mus musculus GN=Atp6v1b2 PE=1 SV=1
564	564	P06909|CFAH_MOUSE	13.6	2	3	3		81200	142000	103000	21200	263000	312000	756000	224000	3.82:6.69:4.86:1.00:12.38:14.69:35.59:10.57	86900	389000	1.00:4.47	139082	Complement factor H OS=Mus musculus GN=Cfh PE=1 SV=1
49	22	P02469|LAMB1_MOUSE	13.56	18	30	26	D5 N-ethylmaleimide on cysteines; NEM_LysineArginine	4300000	4280000	3710000	4690000	3040000	3070000	4130000	2870000	0.92:0.91:0.79:1.00:0.65:0.65:0.88:0.61	4250000	3280000	1.00:0.77	196904	Laminin subunit beta-1 OS=Mus musculus GN=Lamb1-1 PE=1 SV=2
764	543	Q99P91|GPNMB_MOUSE	13.48	4	2	2		0	0	0	0	0	162000	1690000	33400	0:0:0:0:0:1.00:10.40:0.21	0	471000	00:00:01	63675	Transmembrane glycoprotein NMB OS=Mus musculus GN=Gpnmb PE=1 SV=1
608	594	Q8R1F1|NIBL1_MOUSE	13.47	4	2	2		181000	164000	165000	145000	179000	282000	620000	345000	1.25:1.13:1.14:1.00:1.23:1.94:4.27:2.38	164000	357000	1.00:2.18	84819	Niban-like protein 1 OS=Mus musculus GN=Fam129b PE=1 SV=2
134	85	Q9QYR6|MAP1A_MOUSE	13.43	6	13	12	NEM_LysineArginine	745000	787000	603000	766000	452000	545000	479000	496000	0.97:1.03:0.79:1.00:0.59:0.71:0.62:0.65	725000	493000	1.00:0.68	300139	Microtubule-associated protein 1A OS=Mus musculus GN=Map1a PE=1 SV=2
232	150	Q63844|MK03_MOUSE	13.37	27	8	7	NEM_LysineArginine	1170000	1660000	1570000	1440000	2140000	2080000	2760000	2040000	0.82:1.16:1.09:1.00:1.49:1.45:1.92:1.42	1460000	2260000	1.00:1.55	43067	Mitogen-activated protein kinase 3 OS=Mus musculus GN=Mapk3 PE=1 SV=5
807	714	O70325|GPX41_MOUSE	13.33	12	2	2	N-ethylmaleimide on cysteines	266000	276000	171000	191000	399000	433000	557000	368000	1.39:1.44:0.89:1.00:2.08:2.26:2.91:1.92	226000	439000	1.00:1.94	22229	Phospholipid hydroperoxide glutathione peroxidase mitochondrial OS=Mus musculus GN=Gpx4 PE=1 SV=4
336	391	O35598|ADA10_MOUSE	13.32	5	3	3	D5 N-ethylmaleimide on cysteines	427000	544000	414000	495000	314000	228000	266000	256000	0.86:1.10:0.84:1.00:0.64:0.46:0.54:0.52	470000	266000	1.00:0.57	83967	Disintegrin and metalloproteinase domain-containing protein 10 OS=Mus musculus GN=Adam10 PE=1 SV=1
173	164	P07310|KCRM_MOUSE	13.29	23	8	5		3270000	1660000	739000	2270000	697000	846000	2280000	1660000	1.44:0.73:0.33:1.00:0.31:0.37:1.01:0.73	1990000	1370000	1.00:0.69	43045	Creatine kinase M-type OS=Mus musculus GN=Ckm PE=1 SV=1
856	620	Q01279|EGFR_MOUSE	13.28	2	2	2		0	0	0	0	65000	142000	475000	0	0:0:0:0:1.00:2.18:7.31:0	0	170000	00:00:01	134853	Epidermal growth factor receptor OS=Mus musculus GN=Egfr PE=1 SV=1
652	2723	P47753|CAZA1_MOUSE	13.27	3	1	1		1120000	1030000	879000	1100000	1140000	1440000	2630000	1140000	1.02:0.93:0.80:1.00:1.03:1.31:2.39:1.03	1030000	1590000	1.00:1.54	32940	F-actin-capping protein subunit alpha-1 OS=Mus musculus GN=Capza1 PE=1 SV=4
85	133	Q00898|A1AT5_MOUSE	13.25	44	16	5	NEM_LysineArginine	2840000	4150000	3110000	3550000	3070000	3670000	7390000	4040000	0.80:1.17:0.88:1.00:0.86:1.03:2.08:1.14	3410000	4540000	1.00:1.33	45891	Alpha-1-antitrypsin 1-5 OS=Mus musculus GN=Serpina1e PE=1 SV=1
991	3030	Q9CVB6|ARPC2_MOUSE	13.16	4	1	1		0	145000	0	138000	279000	523000	1060000	512000	0:1.05:0:1.00:2.02:3.79:7.68:3.72	70600	593000	1.00:8.39	34357	Actin-related protein 2/3 complex subunit 2 OS=Mus musculus GN=Arpc2 PE=1 SV=3
463	480	P62270|RS18_MOUSE	13.05	19	3	3		197000	248000	254000	192000	222000	332000	951000	246000	1.02:1.29:1.32:1.00:1.15:1.73:4.94:1.28	223000	438000	1.00:1.97	17719	40S ribosomal protein S18 OS=Mus musculus GN=Rps18 PE=2 SV=3
18	7	P15331|PERI_MOUSE	13.04	69	41	34	Oxidation (M); N-ethylmaleimide on cysteines; D5 N-ethylmaleimide on cysteines; NEM_LysineArginine	20900000	25600000	20500000	24800000	19800000	18800000	14500000	14300000	0.84:1.03:0.83:1.00:0.80:0.76:0.59:0.58	22900000	16900000	1.00:0.74	54268	Peripherin OS=Mus musculus GN=Prph PE=1 SV=2
495	385	P07214|SPRC_MOUSE	13.01	15	4	4	D5 N-ethylmaleimide on cysteines; NEM_LysineArginine	563000	487000	398000	583000	406000	692000	1450000	482000	0.97:0.83:0.68:1.00:0.70:1.19:2.49:0.83	508000	757000	1.00:1.49	34450	SPARC OS=Mus musculus GN=Sparc PE=1 SV=1
21	19	P02468|LAMC1_MOUSE	13	30	45	43	Oxidation (M); D5 N-ethylmaleimide on cysteines; NEM_LysineArginine	8360000	7300000	6290000	9170000	5620000	5180000	6130000	4290000	0.91:0.80:0.69:1.00:0.61:0.56:0.67:0.47	7780000	5300000	1.00:0.68	177298	Laminin subunit gamma-1 OS=Mus musculus GN=Lamc1 PE=1 SV=2
604	392	Q9R1P3|PSB2_MOUSE	12.95	17	3	3		138000	109000	161000	149000	155000	200000	479000	172000	0.93:0.73:1.08:1.00:1.04:1.35:3.21:1.15	140000	259000	1.00:1.86	22906	Proteasome subunit beta type-2 OS=Mus musculus GN=Psmb2 PE=1 SV=1
26	55	P68368|TBA4A_MOUSE	12.78	49	22	1	Oxidation (M); N-ethylmaleimide on cysteines; D5 N-ethylmaleimide on cysteines; NEM_LysineArginine	2250000	3820000	3210000	2960000	2710000	2360000	1730000	1570000	0.76:1.29:1.09:1.00:0.92:0.80:0.59:0.53	3060000	2090000	1.00:0.68	49924	Tubulin alpha-4A chain OS=Mus musculus GN=Tuba4a PE=1 SV=1
60	66	P17182|ENOA_MOUSE	12.75	42	17	12	N-ethylmaleimide on cysteines; D5 N-ethylmaleimide on cysteines; NEM_LysineArginine	1470000	1750000	1490000	1530000	1820000	2150000	2990000	2130000	0.96:1.14:0.97:1.00:1.19:1.40:1.95:1.39	1560000	2270000	1.00:1.46	47141	Alpha-enolase OS=Mus musculus GN=Eno1 PE=1 SV=3
978	1770	Q9WUU7|CATZ_MOUSE	12.69	7	2	2		0	19100	0	0	83500	260000	1120000	0	0:1.00:0:0:4.36:13.59:58.35:0	4780	365000	1.00:76.31	33996	Cathepsin Z OS=Mus musculus GN=Ctsz PE=2 SV=1
826	1785	P31996|CD68_MOUSE	12.65	6	2	2		0	0	0	0	55700	176000	1480000	0	0:0:0:0:1.00:3.16:26.60:0	0	429000	00:00:01	34818	Macrosialin OS=Mus musculus GN=Cd68 PE=2 SV=1
524	356	P35980|RL18_MOUSE	12.59	25	4	4	NEM_LysineArginine	142000	164000	144000	143000	232000	217000	694000	165000	1.00:1.15:1.01:1.00:1.62:1.52:4.85:1.16	148000	336000	1.00:2.26	21645	60S ribosomal protein L18 OS=Mus musculus GN=Rpl18 PE=2 SV=3
184	332	Q99LD8|DDAH2_MOUSE	12.57	22	5	4	NEM_LysineArginine	725000	823000	736000	683000	1130000	1060000	1190000	1220000	1.06:1.21:1.08:1.00:1.65:1.55:1.74:1.78	742000	1150000	1.00:1.55	29646	N(G) N(G)-dimethylarginine dimethylaminohydrolase 2 OS=Mus musculus GN=Ddah2 PE=1 SV=1
62	62	P26041|MOES_MOUSE	12.54	31	21	12	NEM_LysineArginine	1220000	2610000	1640000	1310000	2820000	3090000	4820000	2750000	0.93:1.99:1.25:1.00:2.15:2.36:3.67:2.09	1700000	3370000	1.00:1.99	67767	Moesin OS=Mus musculus GN=Msn PE=1 SV=3
152	149	Q9CWS0|DDAH1_MOUSE	12.53	29	10	9	N-ethylmaleimide on cysteines; NEM_LysineArginine	1680000	1750000	1810000	1640000	2350000	2310000	1970000	2520000	1.03:1.07:1.11:1.00:1.44:1.41:1.20:1.54	1720000	2290000	1.00:1.33	31381	N(G) N(G)-dimethylarginine dimethylaminohydrolase 1 OS=Mus musculus GN=Ddah1 PE=1 SV=3
716	729	P62242|RS8_MOUSE	12.51	7	1	1		161000	151000	171000	139000	139000	190000	591000	181000	1.15:1.08:1.23:1.00:1.00:1.36:4.25:1.30	155000	275000	1.00:1.77	24205	40S ribosomal protein S8 OS=Mus musculus GN=Rps8 PE=1 SV=2
126	3162	Q99ME9|NOG1_MOUSE	12.49	2	1	1	N-ethylmaleimide on cysteines	7200000	8020000	6710000	7810000	9760000	12000000	16800000	11000000	0.92:1.03:0.86:1.00:1.25:1.54:2.16:1.40	7430000	12400000	1.00:1.67	74113	Nucleolar GTP-binding protein 1 OS=Mus musculus GN=Gtpbp4 PE=2 SV=3
400	263	P08752|GNAI2_MOUSE	12.34	15	4	3	N-ethylmaleimide on cysteines	326000	332000	404000	283000	464000	449000	666000	494000	1.15:1.17:1.43:1.00:1.64:1.58:2.35:1.74	337000	518000	1.00:1.54	40471	Guanine nucleotide-binding protein G(i) subunit alpha-2 OS=Mus musculus GN=Gnai2 PE=1 SV=4
254	386	P09528|FRIH_MOUSE	12.3	26	5	5	NEM_LysineArginine	1340000	1230000	1310000	1170000	2540000	1750000	1630000	1760000	1.15:1.06:1.13:1.00:2.18:1.50:1.40:1.51	1260000	1920000	1.00:1.52	21067	Ferritin heavy chain OS=Mus musculus GN=Fth1 PE=1 SV=2
867	559	Q9D1J1|NECP2_MOUSE	12.26	16	3	3		65600	79500	73500	67700	95900	145000	328000	124000	0.97:1.17:1.09:1.00:1.42:2.15:4.85:1.83	71600	173000	1.00:2.42	28598	Adaptin ear-binding coat-associated protein 2 OS=Mus musculus GN=Necap2 PE=1 SV=1
132	78	Q8VDD5|MYH9_MOUSE	12.25	8	13	9	N-ethylmaleimide on cysteines; NEM_LysineArginine	537000	507000	505000	475000	597000	729000	1340000	611000	1.13:1.07:1.06:1.00:1.26:1.54:2.83:1.29	506000	773000	1.00:1.53	226370	Myosin-9 OS=Mus musculus GN=Myh9 PE=1 SV=4
916	481	P14483|HB2A_MOUSE	12.18	14	3	2		0	0	0	0	0	11300	248000	0	0:0:0:0:0:1.00:21.98:0	0	64900	00:00:01	30128	H-2 class II histocompatibility antigen A beta chain OS=Mus musculus GN=H2-Ab1 PE=1 SV=1
213	191	P42208|SEPT2_MOUSE	12.13	31	8	8	N-ethylmaleimide on cysteines; D5 N-ethylmaleimide on cysteines; NEM_LysineArginine	617000	892000	883000	700000	1140000	1330000	1660000	1120000	0.88:1.27:1.26:1.00:1.63:1.90:2.37:1.60	777000	1310000	1.00:1.69	41526	Septin-2 OS=Mus musculus GN=Sept2 PE=1 SV=2
657	1763	P31725|S10A9_MOUSE	12.1	21	2	2	NEM_LysineArginine	379000	73000	0	166000	0	1700000	1120000	2730000	2.28:0.44:0:1.00:0:10.23:6.76:16.41	155000	1390000	1.00:8.98	13049	Protein S100-A9 OS=Mus musculus GN=S100a9 PE=1 SV=3
609	387	Q61702|ITIH1_MOUSE	11.99	4	3	3	NEM_LysineArginine	106000	120000	57200	152000	168000	253000	339000	155000	0.70:0.79:0.38:1.00:1.11:1.67:2.23:1.02	109000	229000	1.00:2.11	101083	Inter-alpha-trypsin inhibitor heavy chain H1 OS=Mus musculus GN=Itih1 PE=1 SV=1
365	253	P58252|EF2_MOUSE	11.97	7	5	5	N-ethylmaleimide on cysteines	22900	0	81300	0	62400	275000	813000	164000	1.00:0:3.55:0:2.73:12.02:35.51:7.16	26000	328000	1.00:12.61	95314	Elongation factor 2 OS=Mus musculus GN=Eef2 PE=1 SV=2
4	9	P08553|NFM_MOUSE	11.94	62	72	63	Oxidation (M); N-ethylmaleimide on cysteines; NEM_LysineArginine	91300000	134000000	94900000	119000000	107000000	99900000	54700000	82600000	0.77:1.12:0.80:1.00:0.89:0.84:0.46:0.69	110000000	85900000	1.00:0.78	95916	Neurofilament medium polypeptide OS=Mus musculus GN=Nefm PE=1 SV=4
10	28	P63260|ACTG_MOUSE	11.93	76	28	1	Oxidation (M); N-ethylmaleimide on cysteines; D5 N-ethylmaleimide on cysteines; NEM_LysineArginine	3260000	2460000	1540000	6430000	1350000	1400000	2590000	3200000	0.51:0.38:0.24:1.00:0.21:0.22:0.40:0.50	3420000	2140000	1.00:0.62	41793	Actin cytoplasmic 2 OS=Mus musculus GN=Actg1 PE=1 SV=1
243	205	Q99KC8|VMA5A_MOUSE	11.92	9	6	6	NEM_LysineArginine	490000	879000	826000	770000	1070000	799000	2080000	1250000	0.64:1.14:1.07:1.00:1.39:1.04:2.70:1.62	741000	1300000	1.00:1.75	87143	von Willebrand factor A domain-containing protein 5A OS=Mus musculus GN=Vwa5a PE=1 SV=2
106	161	P08228|SODC_MOUSE	11.88	63	10	10	D5 N-ethylmaleimide on cysteines; NEM_LysineArginine	7810000	7720000	7120000	7910000	8940000	9840000	11400000	10700000	0.99:0.98:0.90:1.00:1.13:1.24:1.44:1.35	7640000	10200000	1.00:1.34	15943	Superoxide dismutase [Cu-Zn] OS=Mus musculus GN=Sod1 PE=1 SV=2
677	781	Q9CWJ9|PUR9_MOUSE	11.83	4	2	2		111000	118000	147000	112000	151000	179000	406000	205000	0.99:1.06:1.32:1.00:1.35:1.60:3.64:1.84	122000	235000	1.00:1.93	64217	Bifunctional purine biosynthesis protein PURH OS=Mus musculus GN=Atic PE=1 SV=2
723	2437	Q00547|HMMR_MOUSE	11.81	1	2	1		290000	339000	338000	294000	944000	761000	683000	813000	0.98:1.15:1.15:1.00:3.21:2.59:2.32:2.76	315000	800000	1.00:2.54	91800	Hyaluronan mediated motility receptor OS=Mus musculus GN=Hmmr PE=1 SV=3
648	1860	Q01730|RSU1_MOUSE	11.71	5	2	2		137000	160000	105000	84200	129000	156000	392000	216000	1.63:1.90:1.25:1.00:1.53:1.86:4.65:2.56	122000	223000	1.00:1.83	31550	Ras suppressor protein 1 OS=Mus musculus GN=Rsu1 PE=2 SV=3
897	3036	Q9WUL7|ARL3_MOUSE	11.63	6	1	1		74000	79200	77800	0	79000	192000	354000	182000	1.00:1.07:1.05:0:1.07:2.60:4.78:2.45	57800	202000	1.00:3.49	20487	ADP-ribosylation factor-like protein 3 OS=Mus musculus GN=Arl3 PE=1 SV=1
297	168	P97429|ANXA4_MOUSE	11.58	22	7	5	N-ethylmaleimide on cysteines; D5 N-ethylmaleimide on cysteines; NEM_LysineArginine	218000	231000	236000	206000	245000	358000	1240000	76300	1.06:1.12:1.15:1.00:1.19:1.74:6.02:0.37	223000	480000	1.00:2.16	35990	Annexin A4 OS=Mus musculus GN=Anxa4 PE=2 SV=3
415	464	Q6PDM2|SRSF1_MOUSE	11.43	8	2	2		114000	68800	134000	86600	101000	232000	818000	81800	1.32:0.80:1.55:1.00:1.17:2.69:9.45:0.94	101000	308000	1.00:3.05	27745	Serine/arginine-rich splicing factor 1 OS=Mus musculus GN=Srsf1 PE=1 SV=3
164	189	P63328|PP2BA_MOUSE	11.42	11	6	2		846000	854000	865000	826000	1160000	1150000	1350000	1200000	1.02:1.03:1.05:1.00:1.40:1.40:1.63:1.46	848000	1220000	1.00:1.43	58644	Serine/threonine-protein phosphatase 2B catalytic subunit alpha isoform OS=Mus musculus GN=Ppp3ca PE=1 SV=1
43	2	P58774|TPM2_MOUSE	11.33	86	34	17	N-ethylmaleimide on cysteines; NEM_LysineArginine	2170000	994000	850000	2060000	300000	323000	282000	1290000	1.05:0.48:0.41:1.00:0.15:0.16:0.14:0.63	1570000	574000	1.00:0.37	32837	Tropomyosin beta chain OS=Mus musculus GN=Tpm2 PE=1 SV=1
41	72	P63101|1433Z_MOUSE	11.31	81	21	13	Oxidation (M); N-ethylmaleimide on cysteines; D5 N-ethylmaleimide on cysteines; NEM_LysineArginine	2830000	2990000	2520000	2910000	2980000	3270000	4870000	3510000	0.97:1.03:0.87:1.00:1.02:1.12:1.67:1.21	2810000	3660000	1.00:1.30	27771	14-3-3 protein zeta/delta OS=Mus musculus GN=Ywhaz PE=1 SV=1
35	57	Q9D6F9|TBB4_MOUSE	11.31	50	18	2	Oxidation (M); N-ethylmaleimide on cysteines; D5 N-ethylmaleimide on cysteines; NEM_LysineArginine	1120000	1620000	1250000	1320000	1000000	961000	723000	695000	0.85:1.23:0.95:1.00:0.76:0.73:0.55:0.52	1330000	863000	1.00:0.65	49586	Tubulin beta-4 chain OS=Mus musculus GN=Tubb4 PE=1 SV=3
177	122	Q7TSJ2|MAP6_MOUSE	11.28	14	9	9	NEM_LysineArginine	839000	950000	856000	973000	645000	702000	602000	606000	0.86:0.98:0.88:1.00:0.66:0.72:0.62:0.62	905000	639000	1.00:0.71	96450	Microtubule-associated protein 6 OS=Mus musculus GN=Map6 PE=1 SV=2
353	198	Q80X19|COEA1_MOUSE	11.16	4	5	5		143000	179000	223000	172000	181000	245000	556000	190000	0.83:1.04:1.30:1.00:1.05:1.43:3.23:1.11	175000	293000	1.00:1.67	193011	Collagen alpha-1(XIV) chain OS=Mus musculus GN=Col14a1 PE=2 SV=2
189	202	P06151|LDHA_MOUSE	11.12	21	7	5	N-ethylmaleimide on cysteines; D5 N-ethylmaleimide on cysteines; NEM_LysineArginine	565000	510000	449000	504000	432000	613000	1450000	634000	1.12:1.01:0.89:1.00:0.86:1.22:2.87:1.26	507000	781000	1.00:1.54	36499	L-lactate dehydrogenase A chain OS=Mus musculus GN=Ldha PE=1 SV=3
166	115	Q8BHN3|GANAB_MOUSE	11.11	12	11	11		250000	371000	247000	373000	265000	497000	1240000	180000	0.67:0.99:0.66:1.00:0.71:1.33:3.32:0.48	310000	545000	1.00:1.76	106911	Neutral alpha-glucosidase AB OS=Mus musculus GN=Ganab PE=1 SV=1
245	269	P13412|TNNI2_MOUSE	11.02	24	6	5		1260000	184000	67700	738000	0	0	68600	878000	1.71:0.25:0.09:1.00:0:0:0.09:1.19	563000	237000	1.00:0.42	21358	Troponin I fast skeletal muscle OS=Mus musculus GN=Tnni2 PE=1 SV=2
513	307	Q9JKF1|IQGA1_MOUSE	10.98	4	3	3		0	0	0	0	29000	29800	591000	17300	0:0:0:0:1.00:1.03:20.39:0.60	0	167000	00:00:01	188755	Ras GTPase-activating-like protein IQGAP1 OS=Mus musculus GN=Iqgap1 PE=1 SV=1
202	226	P70296|PEBP1_MOUSE	10.97	63	9	9	N-ethylmaleimide on cysteines; NEM_LysineArginine	2990000	2880000	2240000	2770000	2540000	3410000	5020000	4460000	1.08:1.04:0.81:1.00:0.91:1.23:1.81:1.61	2720000	3860000	1.00:1.42	20830	Phosphatidylethanolamine-binding protein 1 OS=Mus musculus GN=Pebp1 PE=1 SV=3
561	1777	Q9QYE9|PKHB1_MOUSE	10.9	11	2	2		241000	249000	294000	205000	493000	537000	416000	575000	1.17:1.21:1.43:1.00:2.40:2.62:2.03:2.80	253000	506000	1.00:2.00	27340	Pleckstrin homology domain-containing family B member 1 OS=Mus musculus GN=Plekhb1 PE=1 SV=1
11	27	P60710|ACTB_MOUSE	10.82	76	28	1	Oxidation (M); N-ethylmaleimide on cysteines; D5 N-ethylmaleimide on cysteines; NEM_LysineArginine	1550000	1920000	1970000	1840000	2390000	2350000	4680000	2760000	0.84:1.05:1.07:1.00:1.30:1.28:2.54:1.50	1820000	3070000	1.00:1.69	41737	Actin cytoplasmic 1 OS=Mus musculus GN=Actb PE=1 SV=1
242	229	Q61879|MYH10_MOUSE	10.78	2	6	1	N-ethylmaleimide on cysteines	4300000	3450000	4430000	3450000	5920000	6920000	8270000	9890000	1.24:1.00:1.28:1.00:1.72:2.00:2.39:2.86	3910000	7750000	1.00:1.98	228994	Myosin-10 OS=Mus musculus GN=Myh10 PE=1 SV=2
1076	2984	Q9D1X0|NOL3_MOUSE	10.73	9	1	1		175000	345000	294000	220000	403000	350000	696000	341000	0.80:1.57:1.33:1.00:1.83:1.59:3.16:1.55	259000	447000	1.00:1.73	24568	Nucleolar protein 3 OS=Mus musculus GN=Nol3 PE=1 SV=1
3	6	P08551|NFL_MOUSE	10.71	73	51	44	Oxidation (M); N-ethylmaleimide on cysteines; D5 N-ethylmaleimide on cysteines; NEM_LysineArginine	160000000	199000000	166000000	190000000	185000000	162000000	103000000	126000000	0.84:1.05:0.88:1.00:0.98:0.85:0.54:0.66	179000000	144000000	1.00:0.80	61509	Neurofilament light polypeptide OS=Mus musculus GN=Nefl PE=1 SV=5
893	2978	P97450|ATP5J_MOUSE	10.65	18	1	1		306000	282000	161000	418000	70100	116000	184000	85000	0.73:0.68:0.39:1.00:0.17:0.28:0.44:0.20	292000	107000	1.00:0.37	12496	ATP synthase-coupling factor 6 mitochondrial OS=Mus musculus GN=Atp5j PE=1 SV=1
27	39	Q7TMM9|TBB2A_MOUSE	10.64	62	24	2	Oxidation (M); N-ethylmaleimide on cysteines; D5 N-ethylmaleimide on cysteines; NEM_LysineArginine	2940000	3880000	3280000	3550000	2870000	2400000	2000000	1970000	0.83:1.09:0.92:1.00:0.81:0.67:0.56:0.55	3410000	2310000	1.00:0.68	49907	Tubulin beta-2A chain OS=Mus musculus GN=Tubb2a PE=1 SV=1
464	503	Q91V12|BACH_MOUSE	10.47	4	2	2	N-ethylmaleimide on cysteines; NEM_LysineArginine	445000	436000	432000	490000	207000	265000	161000	154000	0.91:0.89:0.88:1.00:0.42:0.54:0.33:0.31	451000	197000	1.00:0.44	42537	Cytosolic acyl coenzyme A thioester hydrolase OS=Mus musculus GN=Acot7 PE=1 SV=2
498	504	Q9JI46|NUDT3_MOUSE	10.3	20	2	2		318000	404000	368000	305000	456000	447000	759000	557000	1.04:1.32:1.21:1.00:1.49:1.46:2.48:1.82	344000	555000	1.00:1.61	19030	Diphosphoinositol polyphosphate phosphohydrolase 1 OS=Mus musculus GN=Nudt3 PE=1 SV=1
32	40	Q9ERD7|TBB3_MOUSE	10.2	57	23	9	Oxidation (M); N-ethylmaleimide on cysteines; D5 N-ethylmaleimide on cysteines; NEM_LysineArginine	5280000	9450000	6440000	7560000	6220000	6270000	4580000	4400000	0.70:1.25:0.85:1.00:0.82:0.83:0.61:0.58	7180000	5370000	1.00:0.75	50419	Tubulin beta-3 chain OS=Mus musculus GN=Tubb3 PE=1 SV=1
241	402	P61161|ARP2_MOUSE	10.18	5	2	2	NEM_LysineArginine	0	0	0	0	44200	0	284000	0	0:0:0:0:1.00:0:6.44:0	0	82100	00:00:01	44761	Actin-related protein 2 OS=Mus musculus GN=Actr2 PE=1 SV=1
520	426	P19253|RL13A_MOUSE	10.17	18	3	3	N-ethylmaleimide on cysteines; NEM_LysineArginine	51700	94500	55500	52300	85800	106000	404000	61500	0.99:1.81:1.06:1.00:1.64:2.02:7.72:1.18	63500	164000	1.00:2.59	23464	60S ribosomal protein L13a OS=Mus musculus GN=Rpl13a PE=1 SV=4
87	59	P97927|LAMA4_MOUSE	10.09	11	17	17	D5 N-ethylmaleimide on cysteines; NEM_LysineArginine	1330000	1600000	1160000	1620000	1070000	1020000	1320000	820000	0.82:0.99:0.71:1.00:0.66:0.63:0.81:0.50	1430000	1060000	1.00:0.74	201818	Laminin subunit alpha-4 OS=Mus musculus GN=Lama4 PE=1 SV=2
537	1762	P26883|FKB1A_MOUSE	10.06	22	2	2	NEM_LysineArginine	567000	648000	603000	679000	733000	924000	1370000	1000000	0.83:0.95:0.89:1.00:1.08:1.36:2.02:1.48	624000	1010000	1.00:1.62	11923	Peptidyl-prolyl cis-trans isomerase FKBP1A OS=Mus musculus GN=Fkbp1a PE=2 SV=2
955	3169	Q09098|PATE4_MOUSE	10.02	7	1	1	D5 N-ethylmaleimide on cysteines	0	0	0	0	0	767000	0	939000	0:0:0:0:0:1.00:0:1.22	0	426000	00:00:01	11058	Prostate and testis expressed protein 4 OS=Mus musculus GN=Pate4 PE=1 SV=3
250	212	Q8C1B7|SEP11_MOUSE	9.85	12	6	3		396000	435000	427000	368000	494000	722000	891000	566000	1.08:1.18:1.16:1.00:1.34:1.96:2.42:1.54	406000	663000	1.00:1.63	49695	Septin-11 OS=Mus musculus GN=Sept11 PE=1 SV=4
354	377	P08905|LYZ2_MOUSE	9.85	26	4	1	D5 N-ethylmaleimide on cysteines; NEM_LysineArginine	0	0	0	0	916000	952000	3010000	717000	0:0:0:0:1.00:1.04:3.28:0.78	0	1400000	00:00:01	16689	Lysozyme C-2 OS=Mus musculus GN=Lyz2 PE=1 SV=2
7	12	P19246|NFH_MOUSE	9.84	45	58	50	Oxidation (M); N-ethylmaleimide on cysteines; D5 N-ethylmaleimide on cysteines; NEM_LysineArginine	62100000	80500000	61200000	73400000	71900000	59600000	41500000	52700000	0.85:1.10:0.83:1.00:0.98:0.81:0.56:0.72	69300000	56400000	1.00:0.81	116994	Neurofilament heavy polypeptide OS=Mus musculus GN=Nefh PE=1 SV=3
222	322	P54728|RD23B_MOUSE	9.8	14	5	5		480000	561000	411000	516000	566000	626000	887000	576000	0.93:1.09:0.80:1.00:1.10:1.21:1.72:1.12	492000	664000	1.00:1.35	43517	UV excision repair protein RAD23 homolog B OS=Mus musculus GN=Rad23b PE=1 SV=1
610	489	Q9EPC1|PARVA_MOUSE	9.79	10	3	3		57900	55300	66100	43900	86600	180000	298000	100000	1.32:1.26:1.51:1.00:1.97:4.10:6.79:2.29	55800	166000	1.00:2.98	42330	Alpha-parvin OS=Mus musculus GN=Parva PE=1 SV=1
439	434	P47911|RL6_MOUSE	9.78	8	2	2		114000	69900	128000	79600	124000	210000	518000	110000	1.43:0.88:1.60:1.00:1.56:2.64:6.52:1.38	100000	241000	1.00:2.40	33510	60S ribosomal protein L6 OS=Mus musculus GN=Rpl6 PE=1 SV=3
861	692	P11680|PROP_MOUSE	9.68	5	2	2	D5 N-ethylmaleimide on cysteines; NEM_LysineArginine	0	0	0	0	0	0	535000	0	0:0:0:0:0:0:1.00:0	0	134000	00:00:01	50327	Properdin OS=Mus musculus GN=Cfp PE=2 SV=2
187	213	O55131|SEPT7_MOUSE	9.57	17	7	6	NEM_LysineArginine	380000	509000	427000	372000	418000	625000	959000	554000	1.02:1.37:1.15:1.00:1.12:1.68:2.58:1.49	422000	639000	1.00:1.51	50550	Septin-7 OS=Mus musculus GN=Sept7 PE=1 SV=1
381	315	P80314|TCPB_MOUSE	9.4	11	4	4	NEM_LysineArginine	338000	415000	465000	349000	504000	539000	931000	407000	0.97:1.19:1.33:1.00:1.44:1.55:2.67:1.17	392000	595000	1.00:1.52	57477	T-complex protein 1 subunit beta OS=Mus musculus GN=Cct2 PE=1 SV=4
137	123	P16125|LDHB_MOUSE	9.36	31	12	10	N-ethylmaleimide on cysteines; D5 N-ethylmaleimide on cysteines; NEM_LysineArginine	448000	516000	452000	405000	415000	571000	835000	1180000	1.11:1.27:1.12:1.00:1.02:1.41:2.06:2.92	455000	751000	1.00:1.65	36572	L-lactate dehydrogenase B chain OS=Mus musculus GN=Ldhb PE=1 SV=2
680	2358	Q8CGK3|LONM_MOUSE	9.29	1	1	1		603000	649000	562000	763000	820000	1270000	1780000	1110000	0.79:0.85:0.74:1.00:1.07:1.66:2.33:1.46	644000	1240000	1.00:1.93	105843	Lon protease homolog mitochondrial OS=Mus musculus GN=Lonp1 PE=1 SV=2
715	661	P49312|ROA1_MOUSE	9.24	5	2	1	NEM_LysineArginine	0	0	0	0	0	83500	652000	99700	0:0:0:0:0:1.00:7.82:1.20	0	209000	00:00:01	34196	Heterogeneous nuclear ribonucleoprotein A1 OS=Mus musculus GN=Hnrnpa1 PE=1 SV=2
123	96	Q7TPR4|ACTN1_MOUSE	9.24	19	14	5	NEM_LysineArginine	270000	160000	403000	180000	308000	372000	1020000	96200	1.50:0.89:2.24:1.00:1.71:2.06:5.65:0.53	253000	481000	1.00:1.90	103068	Alpha-actinin-1 OS=Mus musculus GN=Actn1 PE=2 SV=1
701	338	Q9QWK4|CD5L_MOUSE	9.06	14	4	3	D5 N-ethylmaleimide on cysteines	23200	31200	0	24400	19000	28500	764000	37200	0.95:1.28:0:1.00:0.78:1.17:31.29:1.52	19700	212000	1.00:10.78	38836	CD5 antigen-like OS=Mus musculus GN=Cd5l PE=1 SV=2
1078	3019	Q62093|SRSF2_MOUSE	9.05	8	1	1		0	0	0	0	0	41700	230000	0	0:0:0:0:0:1.00:5.52:0	0	67900	00:00:01	25476	Serine/arginine-rich splicing factor 2 OS=Mus musculus GN=Srsf2 PE=1 SV=4
1055	3134	Q8R1I1|QCR9_MOUSE	8.95	11	1	1		162000	195000	140000	222000	57600	72300	131000	119000	0.73:0.88:0.63:1.00:0.26:0.33:0.59:0.54	180000	95100	1.00:0.53	7446	Cytochrome b-c1 complex subunit 9 OS=Mus musculus GN=Uqcr10 PE=1 SV=1
312	97	P14211|CALR_MOUSE	8.95	39	12	12	N-ethylmaleimide on cysteines; D5 N-ethylmaleimide on cysteines; NEM_LysineArginine	552000	445000	91100	619000	40800	691000	2700000	464000	0.89:0.72:0.15:1.00:0.07:1.12:4.37:0.75	410000	975000	1.00:2.38	47995	Calreticulin OS=Mus musculus GN=Calr PE=1 SV=1
90	104	Q6IRU2|TPM4_MOUSE	8.95	52	17	7	N-ethylmaleimide on cysteines; NEM_LysineArginine	1640000	1710000	1530000	1640000	1750000	1860000	3520000	1310000	1.00:1.04:0.93:1.00:1.07:1.14:2.15:0.80	1630000	2110000	1.00:1.30	28468	Tropomyosin alpha-4 chain OS=Mus musculus GN=Tpm4 PE=2 SV=3
582	1997	P00920|CAH2_MOUSE	8.93	5	1	1		1100000	1160000	934000	907000	505000	896000	574000	654000	1.21:1.28:1.03:1.00:0.56:0.99:0.63:0.72	1030000	657000	1.00:0.64	29033	Carbonic anhydrase 2 OS=Mus musculus GN=Ca2 PE=1 SV=4
1061	3063	P07091|S10A4_MOUSE	8.86	9	1	1	NEM_LysineArginine	0	0	0	0	58100	0	532000	93300	0:0:0:0:1.00:0:9.14:1.60	0	171000	00:00:01	11721	Protein S100-A4 OS=Mus musculus GN=S100a4 PE=1 SV=1
55	33	P17183|ENOG_MOUSE	8.84	60	22	13	N-ethylmaleimide on cysteines; D5 N-ethylmaleimide on cysteines; NEM_LysineArginine	4330000	4540000	4320000	3980000	6180000	5940000	5440000	6670000	1.09:1.14:1.08:1.00:1.55:1.49:1.37:1.68	4290000	6060000	1.00:1.41	47297	Gamma-enolase OS=Mus musculus GN=Eno2 PE=1 SV=2
499	557	P60879|SNP25_MOUSE	8.83	16	2	2		492000	495000	402000	602000	278000	240000	343000	248000	0.82:0.82:0.67:1.00:0.46:0.40:0.57:0.41	498000	268000	1.00:0.54	23315	Synaptosomal-associated protein 25 OS=Mus musculus GN=Snap25 PE=1 SV=1
6	108	P27573|MYP0_MOUSE	8.8	41	20	18	Oxidation (M); NEM_LysineArginine	789000000	1050000000	825000000	908000000	1090000000	839000000	718000000	1010000000	0.87:1.15:0.91:1.00:1.20:0.92:0.79:1.12	892000000	914000000	1.00:1.02	27622	Myelin protein P0 OS=Mus musculus GN=Mpz PE=1 SV=1
483	469	Q8K183|PDXK_MOUSE	8.8	11	2	2	NEM_LysineArginine	239000	329000	222000	318000	342000	413000	856000	338000	0.75:1.04:0.70:1.00:1.08:1.30:2.70:1.06	271000	487000	1.00:1.80	35015	Pyridoxal kinase OS=Mus musculus GN=Pdxk PE=1 SV=1
37	87	P46660|AINX_MOUSE	8.78	23	14	8	Oxidation (M); NEM_LysineArginine	851000	1210000	867000	1130000	1030000	875000	468000	591000	0.75:1.07:0.77:1.00:0.91:0.78:0.41:0.52	1010000	740000	1.00:0.73	55742	Alpha-internexin OS=Mus musculus GN=Ina PE=1 SV=2
986	1909	Q9WV54|ASAH1_MOUSE	8.74	3	1	1		0	0	0	0	0	240000	542000	313000	0:0:0:0:0:1.00:2.26:1.30	0	274000	00:00:01	44670	Acid ceramidase OS=Mus musculus GN=Asah1 PE=1 SV=1
754	1003	Q9R111|GUAD_MOUSE	8.71	4	2	2		0	0	31800	21700	0	83700	522000	41000	0:0:1.47:1.00:0:3.85:24.03:1.89	13400	162000	1.00:12.07	51013	Guanine deaminase OS=Mus musculus GN=Gda PE=1 SV=1
655	2173	P29391|FRIL1_MOUSE	8.69	13	1	1		928000	1000000	1090000	-	2030000	1480000	2070000	1200000	1.00:1.08:1.18:-:2.19:1.59:2.23:1.29	1010000	1700000	1.00:1.68	20802	Ferritin light chain 1 OS=Mus musculus GN=Ftl1 PE=1 SV=2
159	146	Q61598|GDIB_MOUSE	8.68	22	9	5	N-ethylmaleimide on cysteines; NEM_LysineArginine	601000	620000	688000	614000	737000	758000	1200000	663000	0.98:1.01:1.12:1.00:1.20:1.23:1.96:1.08	631000	840000	1.00:1.33	50537	Rab GDP dissociation inhibitor beta OS=Mus musculus GN=Gdi2 PE=1 SV=1
924	838	P59808|SASH1_MOUSE	8.67	2	1	1	D5 N-ethylmaleimide on cysteines; NEM_LysineArginine	279000	0	0	485000	0	0	0	0	0.57:0:0:1.00:0:0:0:0	191000	0	1.00:0	135591	SAM and SH3 domain-containing protein 1 OS=Mus musculus GN=Sash1 PE=1 SV=1
457	621	P82347|SGCD_MOUSE	8.66	10	2	2	NEM_LysineArginine	488000	633000	321000	529000	374000	316000	363000	153000	0.92:1.20:0.61:1.00:0.71:0.60:0.69:0.29	493000	301000	1.00:0.61	32133	Delta-sarcoglycan OS=Mus musculus GN=Sgcd PE=1 SV=1
682	2254	P99028|QCR6_MOUSE	8.65	20	1	1	D5 N-ethylmaleimide on cysteines	1260000	1470000	1050000	1590000	645000	734000	953000	830000	0.79:0.92:0.66:1.00:0.41:0.46:0.60:0.52	1340000	791000	1.00:0.59	10435	Cytochrome b-c1 complex subunit 6 mitochondrial OS=Mus musculus GN=Uqcrh PE=1 SV=2
731	704	Q91VD9|NDUS1_MOUSE	8.61	2	1	1		212000	282000	198000	361000	137000	123000	229000	144000	0.59:0.78:0.55:1.00:0.38:0.34:0.64:0.40	263000	158000	1.00:0.60	79749	NADH-ubiquinone oxidoreductase 75 kDa subunit mitochondrial OS=Mus musculus GN=Ndufs1 PE=1 SV=1
338	384	P60202|MYPR_MOUSE	8.55	16	4	4	D5 N-ethylmaleimide on cysteines	700000	778000	566000	780000	1070000	812000	969000	1640000	0.90:1.00:0.73:1.00:1.37:1.04:1.24:2.10	706000	1120000	1.00:1.59	30077	Myelin proteolipid protein OS=Mus musculus GN=Plp1 PE=1 SV=2
528	1767	Q9JJU8|SH3L1_MOUSE	8.5	20	2	2		347000	384000	294000	331000	330000	442000	782000	397000	1.05:1.16:0.89:1.00:1.00:1.34:2.36:1.20	339000	488000	1.00:1.44	12811	SH3 domain-binding glutamic acid-rich-like protein OS=Mus musculus GN=Sh3bgrl PE=2 SV=1
403	284	P10518|HEM2_MOUSE	8.5	19	4	4	N-ethylmaleimide on cysteines; NEM_LysineArginine	1870000	1720000	1390000	1690000	1940000	2070000	3390000	1940000	1.11:1.02:0.83:1.00:1.15:1.23:2.01:1.15	1650000	2370000	1.00:1.44	36024	Delta-aminolevulinic acid dehydratase OS=Mus musculus GN=Alad PE=1 SV=1
148	196	P17751|TPIS_MOUSE	8.47	39	9	9	N-ethylmaleimide on cysteines; D5 N-ethylmaleimide on cysteines; NEM_LysineArginine	1320000	1300000	1080000	974000	1220000	1550000	2220000	1980000	1.36:1.33:1.11:1.00:1.25:1.59:2.28:2.03	1170000	1740000	1.00:1.49	26713	Triosephosphate isomerase OS=Mus musculus GN=Tpi1 PE=1 SV=3
1026	2258	Q9R1P4|PSA1_MOUSE	8.42	6	1	1	NEM_LysineArginine	219000	297000	308000	294000	383000	477000	831000	354000	0.74:1.01:1.05:1.00:1.30:1.62:2.83:1.20	279000	511000	1.00:1.83	29547	Proteasome subunit alpha type-1 OS=Mus musculus GN=Psma1 PE=1 SV=1
482	619	Q9R1Q8|TAGL3_MOUSE	8.4	15	2	2	NEM_LysineArginine	369000	731000	564000	572000	462000	413000	255000	338000	0.64:1.28:0.98:1.00:0.81:0.72:0.45:0.59	559000	367000	1.00:0.66	22471	Transgelin-3 OS=Mus musculus GN=Tagln3 PE=1 SV=1
612	506	A2AG50|MA7D2_MOUSE	8.36	3	2	2	NEM_LysineArginine	190000	236000	170000	228000	160000	148000	109000	87900	0.83:1.04:0.74:1.00:0.70:0.65:0.48:0.39	206000	126000	1.00:0.61	86050	MAP7 domain-containing protein 2 OS=Mus musculus GN=Map7d2 PE=1 SV=1
706	398	O70370|CATS_MOUSE	8.35	7	2	2		1130000	806000	1170000	1260000	1430000	1550000	2450000	1800000	0.89:0.64:0.93:1.00:1.14:1.22:1.94:1.42	1090000	1810000	1.00:1.66	38438	Cathepsin S OS=Mus musculus GN=Ctss PE=2 SV=1
231	251	Q91VJ2|PRDBP_MOUSE	8.33	25	6	6	NEM_LysineArginine	783000	784000	801000	799000	534000	571000	697000	559000	0.98:0.98:1.00:1.00:0.67:0.71:0.87:0.70	792000	590000	1.00:0.75	27853	Protein kinase C delta-binding protein OS=Mus musculus GN=Prkcdbp PE=1 SV=1
24	14	P63017|HSP7C_MOUSE	8.32	44	36	22	Oxidation (M); N-ethylmaleimide on cysteines; NEM_LysineArginine	9090000	9360000	7330000	9230000	8290000	10100000	13800000	12200000	0.98:1.01:0.79:1.00:0.90:1.09:1.49:1.32	8750000	11100000	1.00:1.27	70871	Heat shock cognate 71 kDa protein OS=Mus musculus GN=Hspa8 PE=1 SV=1
780	2985	Q9R062|GLYG_MOUSE	8.32	4	1	1		659000	640000	574000	589000	671000	763000	1520000	968000	1.12:1.09:0.97:1.00:1.14:1.30:2.58:1.64	615000	980000	1.00:1.59	37402	Glycogenin-1 OS=Mus musculus GN=Gyg1 PE=2 SV=3
469	546	Q9WVA4|TAGL2_MOUSE	8.31	20	3	3		568000	641000	541000	622000	570000	697000	1560000	621000	0.91:1.03:0.87:1.00:0.92:1.12:2.51:1.00	593000	863000	1.00:1.46	22395	Transgelin-2 OS=Mus musculus GN=Tagln2 PE=1 SV=4
983	1831	Q9DBB9|CPN2_MOUSE	8.3	3	2	2		0	0	16100	0	44300	0	332000	0	0:0:1.00:0:2.75:0:20.62:0	4030	94100	1.00:23.37	60479	Carboxypeptidase N subunit 2 OS=Mus musculus GN=Cpn2 PE=1 SV=2
607	2251	P14094|AT1B1_MOUSE	8.23	5	1	1		504000	548000	559000	491000	316000	317000	284000	425000	1.03:1.12:1.14:1.00:0.64:0.65:0.58:0.87	526000	335000	1.00:0.64	35195	Sodium/potassium-transporting ATPase subunit beta-1 OS=Mus musculus GN=Atp1b1 PE=1 SV=1
1080	3012	P01680|KV4A1_MOUSE	8.23	9	1	1		0	0	0	0	0	0	231000	204000	0:0:0:0:0:0:1.00:0.88	0	109000	00:00:01	13841	Ig kappa chain V-IV region S107B OS=Mus musculus PE=4 SV=1
73	132	P68510|1433F_MOUSE	8.21	51	15	6	Oxidation (M); NEM_LysineArginine	731000	942000	832000	958000	1020000	974000	1490000	969000	0.76:0.98:0.87:1.00:1.07:1.02:1.56:1.01	866000	1110000	1.00:1.29	28212	14-3-3 protein eta OS=Mus musculus GN=Ywhah PE=1 SV=2
830	3002	P56135|ATPK_MOUSE	8.2	14	1	1		435000	595000	394000	672000	223000	233000	480000	328000	0.65:0.89:0.59:1.00:0.33:0.35:0.71:0.49	524000	316000	1.00:0.60	10344	ATP synthase subunit f mitochondrial OS=Mus musculus GN=Atp5j2 PE=1 SV=3
523	575	O08599|STXB1_MOUSE	8.19	1	1	1		591000	738000	739000	699000	557000	543000	333000	382000	0.84:1.06:1.06:1.00:0.80:0.78:0.48:0.55	692000	454000	1.00:0.66	67569	Syntaxin-binding protein 1 OS=Mus musculus GN=Stxbp1 PE=1 SV=2
1007	2194	Q9DCJ9|NPL_MOUSE	8.18	3	1	1		0	0	0	0	67700	108000	392000	0	0:0:0:0:1.00:1.59:5.80:0	0	142000	00:00:01	35130	N-acetylneuraminate lyase OS=Mus musculus GN=Npl PE=2 SV=1
992	3132	P09036|ISK3_MOUSE	8.12	9	1	1		0	0	0	0	0	751000	0	748000	0:0:0:0:0:1.00:0:1.00	0	375000	00:00:01	8488	Serine protease inhibitor Kazal-type 3 OS=Mus musculus GN=Spink3 PE=1 SV=1
778	3027	P62918|RL8_MOUSE	8.11	4	1	1		140000	162000	192000	121000	161000	216000	553000	145000	1.15:1.34:1.58:1.00:1.33:1.78:4.55:1.19	154000	269000	1.00:1.75	28025	60S ribosomal protein L8 OS=Mus musculus GN=Rpl8 PE=2 SV=2
962	1430	P23492|PNPH_MOUSE	8.03	5	1	1		124000	0	0	0	319000	447000	753000	229000	1.00:0:0:0:2.57:3.61:6.08:1.85	31000	437000	1.00:14.11	32277	Purine nucleoside phosphorylase OS=Mus musculus GN=Pnp PE=1 SV=2
917	746	Q9JHU9|INO1_MOUSE	8.02	7	2	2		23700	31900	0	0	61400	141000	316000	136000	1.00:1.34:0:0:2.59:5.93:13.30:5.73	13900	163000	1.00:11.76	60932	Inositol-3-phosphate synthase 1 OS=Mus musculus GN=Isyna1 PE=2 SV=1
133	88	Q9WV92|E41L3_MOUSE	8.01	14	10	7	NEM_LysineArginine	1480000	2230000	1820000	1870000	1380000	1490000	1290000	1380000	0.79:1.19:0.97:1.00:0.74:0.80:0.69:0.74	1850000	1380000	1.00:0.75	103338	Band 4.1-like protein 3 OS=Mus musculus GN=Epb41l3 PE=1 SV=1
233	256	P18760|COF1_MOUSE	8	48	7	7	N-ethylmaleimide on cysteines; NEM_LysineArginine	1580000	1790000	1390000	1810000	1570000	2250000	3160000	1970000	0.87:0.99:0.77:1.00:0.87:1.24:1.75:1.09	1640000	2230000	1.00:1.36	18560	Cofilin-1 OS=Mus musculus GN=Cfl1 PE=1 SV=3
653	2576	P68037|UB2L3_MOUSE	7.93	7	1	1	NEM_LysineArginine	514000	480000	455000	510000	661000	670000	989000	604000	1.01:0.94:0.89:1.00:1.30:1.31:1.94:1.19	490000	731000	1.00:1.49	17862	Ubiquitin-conjugating enzyme E2 L3 OS=Mus musculus GN=Ube2l3 PE=2 SV=1
357	410	P24369|PPIB_MOUSE	7.87	19	4	3	NEM_LysineArginine	324000	356000	201000	334000	232000	411000	1150000	216000	0.97:1.07:0.60:1.00:0.69:1.23:3.44:0.65	304000	502000	1.00:1.65	23713	Peptidyl-prolyl cis-trans isomerase B OS=Mus musculus GN=Ppib PE=2 SV=2
570	566	P53994|RAB2A_MOUSE	7.82	11	2	2		290000	488000	420000	327000	451000	490000	855000	440000	0.89:1.49:1.29:1.00:1.38:1.50:2.62:1.35	381000	559000	1.00:1.47	23548	Ras-related protein Rab-2A OS=Mus musculus GN=Rab2a PE=1 SV=1
1077	2982	P01878|IGHA_MOUSE	7.8	4	1	1		0	0	0	0	0	450000	181000	0	0:0:0:0:0:1.00:0.40:0	0	158000	00:00:01	36876	Ig alpha chain C region OS=Mus musculus PE=1 SV=1
28	31	P68372|TBB2C_MOUSE	7.79	58	23	2	Oxidation (M); N-ethylmaleimide on cysteines; D5 N-ethylmaleimide on cysteines; NEM_LysineArginine	3820000	5140000	4180000	4780000	3650000	3620000	2670000	2820000	0.80:1.08:0.87:1.00:0.76:0.76:0.56:0.59	4480000	3190000	1.00:0.71	49831	Tubulin beta-2C chain OS=Mus musculus GN=Tubb2c PE=1 SV=1
86	83	Q61554|FBN1_MOUSE	7.76	7	20	19	D5 N-ethylmaleimide on cysteines; NEM_LysineArginine	1800000	2430000	2440000	2210000	1030000	1450000	2520000	1680000	0.82:1.10:1.10:1.00:0.47:0.66:1.14:0.76	2220000	1670000	1.00:0.75	312266	Fibrillin-1 OS=Mus musculus GN=Fbn1 PE=1 SV=1
834	645	P01639|KV5A7_MOUSE	7.75	16	2	1	D5 N-ethylmaleimide on cysteines; NEM_LysineArginine	0	0	0	0	417000	0	52200	0	0:0:0:0:1.00:0:0.13:0	0	117000	00:00:01	14311	Ig kappa chain V-V region MOPC 41 OS=Mus musculus GN=Gm5571 PE=1 SV=1
160	222	P02088|HBB1_MOUSE	7.75	61	8	3	Oxidation (M); N-ethylmaleimide on cysteines; NEM_LysineArginine	4360000	2670000	2530000	2510000	2630000	5770000	5510000	2910000	1.74:1.06:1.01:1.00:1.05:2.30:2.20:1.16	3020000	4210000	1.00:1.39	15840	Hemoglobin subunit beta-1 OS=Mus musculus GN=Hbb-b1 PE=1 SV=2
833	683	Q62426|CYTB_MOUSE	7.73	18	2	2		30900	45800	0	42200	40700	135000	386000	146000	0.73:1.09:0:1.00:0.97:3.21:9.15:3.46	29700	177000	1.00:5.96	11046	Cystatin-B OS=Mus musculus GN=Cstb PE=1 SV=1
225	274	P54227|STMN1_MOUSE	7.73	36	6	6	NEM_LysineArginine	2220000	2300000	1630000	2270000	1480000	1490000	1240000	1470000	0.98:1.02:0.72:1.00:0.65:0.66:0.55:0.65	2090000	1420000	1.00:0.68	17274	Stathmin OS=Mus musculus GN=Stmn1 PE=1 SV=2
628	327	Q640N1|AEBP1_MOUSE	7.72	2	2	1		0	0	0	0	104000	98600	334000	48000	0:0:0:0:1.00:0.95:3.21:0.46	0	146000	00:00:01	128365	Adipocyte enhancer-binding protein 1 OS=Mus musculus GN=Aebp1 PE=1 SV=1
88	60	P50396|GDIA_MOUSE	7.71	44	18	13	Oxidation (M); N-ethylmaleimide on cysteines; D5 N-ethylmaleimide on cysteines; NEM_LysineArginine	4090000	4000000	3620000	4420000	4850000	4740000	5630000	5420000	0.93:0.90:0.82:1.00:1.10:1.07:1.28:1.23	4030000	5160000	1.00:1.28	50522	Rab GDP dissociation inhibitor alpha OS=Mus musculus GN=Gdi1 PE=1 SV=3
317	231	Q61316|HSP74_MOUSE	7.71	8	5	5	N-ethylmaleimide on cysteines	480000	349000	610000	513000	407000	748000	1100000	542000	0.94:0.68:1.19:1.00:0.79:1.46:2.15:1.06	488000	700000	1.00:1.43	94133	Heat shock 70 kDa protein 4 OS=Mus musculus GN=Hspa4 PE=1 SV=1
687	718	P04186|CFAB_MOUSE	7.68	2	2	2		49800	53500	0	0	71500	103000	554000	0	1.00:1.07:0:0:1.44:2.06:11.12:0	25800	182000	1.00:7.05	85005	Complement factor B OS=Mus musculus GN=Cfb PE=1 SV=2
138	120	Q91V92|ACLY_MOUSE	7.66	11	10	10	NEM_LysineArginine	808000	1040000	1070000	957000	960000	789000	380000	616000	0.84:1.09:1.12:1.00:1.00:0.83:0.40:0.64	968000	714000	1.00:0.74	119728	ATP-citrate synthase OS=Mus musculus GN=Acly PE=1 SV=1
171	194	P48962|ADT1_MOUSE	7.65	27	8	2	N-ethylmaleimide on cysteines; NEM_LysineArginine	361000	465000	387000	720000	74100	242000	346000	320000	0.50:0.65:0.54:1.00:0.10:0.34:0.48:0.44	483000	246000	1.00:0.51	32904	ADP/ATP translocase 1 OS=Mus musculus GN=Slc25a4 PE=1 SV=4
461	295	P47757|CAPZB_MOUSE	7.61	19	5	5	NEM_LysineArginine	341000	320000	348000	532000	461000	522000	894000	412000	0.64:0.60:0.65:1.00:0.87:0.98:1.68:0.77	385000	572000	1.00:1.48	31345	F-actin-capping protein subunit beta OS=Mus musculus GN=Capzb PE=1 SV=3
5	141	P04370|MBP_MOUSE	7.57	40	16	15	Oxidation (M); NEM_LysineArginine	594000000	735000000	587000000	700000000	577000000	540000000	445000000	559000000	0.85:1.05:0.84:1.00:0.82:0.77:0.64:0.80	654000000	530000000	1.00:0.81	27168	Myelin basic protein OS=Mus musculus GN=Mbp PE=1 SV=2
39	21	P10493|NID1_MOUSE	7.52	29	28	26	Oxidation (M); D5 N-ethylmaleimide on cysteines; NEM_LysineArginine	10300000	9280000	7660000	11300000	7430000	7050000	8740000	5760000	0.90:0.82:0.68:1.00:0.66:0.62:0.77:0.51	9630000	7240000	1.00:0.75	136623	Nidogen-1 OS=Mus musculus GN=Nid1 PE=1 SV=1
423	292	P62908|RS3_MOUSE	7.51	18	4	4	N-ethylmaleimide on cysteines; NEM_LysineArginine	98800	124000	166000	97100	106000	165000	560000	129000	1.02:1.28:1.71:1.00:1.09:1.70:5.77:1.33	122000	240000	1.00:1.97	26674	40S ribosomal protein S3 OS=Mus musculus GN=Rps3 PE=1 SV=1
50	52	P21107|TPM3_MOUSE	7.5	53	22	5	NEM_LysineArginine	1580000	2010000	1370000	1560000	1620000	1810000	2980000	1720000	1.02:1.29:0.88:1.00:1.04:1.16:1.91:1.11	1590000	2030000	1.00:1.27	32863	Tropomyosin alpha-3 chain OS=Mus musculus GN=Tpm3 PE=1 SV=2
821	1854	Q9D8N0|EF1G_MOUSE	7.44	1	1	1		0	78700	96200	0	104000	175000	403000	89600	0:1.00:1.22:0:1.32:2.23:5.12:1.14	43700	193000	1.00:4.41	50061	Elongation factor 1-gamma OS=Mus musculus GN=Eef1g PE=1 SV=3
953	3191	Q9CZX7|TM55A_MOUSE	7.44	4	1	1		2650000	1920000	1730000	3120000	1550000	1720000	2020000	1470000	0.85:0.62:0.56:1.00:0.50:0.55:0.65:0.47	2360000	1690000	1.00:0.72	28038	Transmembrane protein 55A OS=Mus musculus GN=Tmem55a PE=1 SV=1
489	520	Q9CPU0|LGUL_MOUSE	7.42	14	3	3		1180000	1120000	912000	1150000	917000	1220000	1840000	1520000	1.03:0.98:0.80:1.00:0.80:1.06:1.61:1.33	1090000	1370000	1.00:1.26	20810	Lactoylglutathione lyase OS=Mus musculus GN=Glo1 PE=1 SV=3
308	354	Q61646|HPT_MOUSE	7.36	16	5	4	D5 N-ethylmaleimide on cysteines; NEM_LysineArginine	464000	766000	132000	434000	1270000	996000	1040000	851000	1.07:1.77:0.30:1.00:2.93:2.30:2.40:1.96	450000	1040000	1.00:2.31	38752	Haptoglobin OS=Mus musculus GN=Hp PE=1 SV=1
236	127	Q80X90|FLNB_MOUSE	7.31	4	9	6	NEM_LysineArginine	312000	323000	171000	284000	222000	826000	1230000	410000	1.10:1.14:0.60:1.00:0.78:2.91:4.35:1.44	272000	714000	1.00:2.62	277750	Filamin-B OS=Mus musculus GN=Flnb PE=1 SV=2
984	1855	Q9WV80|SNX1_MOUSE	7.26	3	1	1		0	0	37100	0	48400	45300	206000	75900	0:0:1.00:0:1.30:1.22:5.55:2.04	9290	93900	1.00:10.11	58952	Sorting nexin-1 OS=Mus musculus GN=Snx1 PE=1 SV=1
17	34	P68369|TBA1A_MOUSE	7.26	63	29	1	Oxidation (M); N-ethylmaleimide on cysteines; D5 N-ethylmaleimide on cysteines; NEM_LysineArginine	3840000	7370000	6080000	7090000	5010000	5390000	4070000	4570000	0.54:1.04:0.86:1.00:0.71:0.76:0.57:0.64	6100000	4760000	1.00:0.78	50136	Tubulin alpha-1A chain OS=Mus musculus GN=Tuba1a PE=1 SV=1
809	483	Q6GU68|ISLR_MOUSE	7.25	5	2	2		140000	243000	215000	151000	283000	321000	575000	293000	0.93:1.61:1.42:1.00:1.87:2.13:3.81:1.94	187000	368000	1.00:1.97	45615	Immunoglobulin superfamily containing leucine-rich repeat protein OS=Mus musculus GN=Islr PE=1 SV=1
727	1751	P01668|KV3AG_MOUSE	7.24	31	2	1		0	0	0	0	0	0	505000	0	0:0:0:0:0:0:1.00:0	0	126000	00:00:01	11950	Ig kappa chain V-III region PC 7210 OS=Mus musculus PE=1 SV=1
255	349	P35279|RAB6A_MOUSE	7.21	22	4	3		253000	290000	308000	296000	312000	314000	536000	314000	0.85:0.98:1.04:1.00:1.05:1.06:1.81:1.06	287000	369000	1.00:1.29	23590	Ras-related protein Rab-6A OS=Mus musculus GN=Rab6a PE=1 SV=4
263	232	P39061|COIA1_MOUSE	7.17	4	7	5	D5 N-ethylmaleimide on cysteines	365000	414000	316000	387000	361000	417000	809000	334000	0.94:1.07:0.82:1.00:0.93:1.08:2.09:0.86	371000	493000	1.00:1.33	182171	Collagen alpha-1(XVIII) chain OS=Mus musculus GN=Col18a1 PE=1 SV=4
396	460	P63085|MK01_MOUSE	7.12	8	2	2		331000	484000	464000	333000	629000	605000	674000	635000	1.00:1.46:1.40:1.00:1.89:1.82:2.03:1.91	403000	636000	1.00:1.58	41276	Mitogen-activated protein kinase 1 OS=Mus musculus GN=Mapk1 PE=1 SV=3
279	240	P08249|MDHM_MOUSE	7.11	10	3	3		350000	262000	331000	331000	192000	354000	697000	504000	1.06:0.79:1.00:1.00:0.58:1.07:2.10:1.52	317000	437000	1.00:1.38	35611	Malate dehydrogenase mitochondrial OS=Mus musculus GN=Mdh2 PE=1 SV=3
118	49	A2A863|ITB4_MOUSE	7.05	11	17	17	D5 N-ethylmaleimide on cysteines	741000	813000	652000	686000	279000	361000	592000	540000	1.08:1.18:0.95:1.00:0.41:0.53:0.86:0.79	723000	443000	1.00:0.61	201649	Integrin beta-4 OS=Mus musculus GN=Itgb4 PE=2 SV=1
793	501	P20060|HEXB_MOUSE	7.04	4	3	3		41600	476000	906000	548000	429000	738000	2240000	1360000	0.08:0.87:1.65:1.00:0.78:1.35:4.10:2.49	534000	1190000	1.00:2.24	61116	Beta-hexosaminidase subunit beta OS=Mus musculus GN=Hexb PE=2 SV=2
1017	1366	P14106|C1QB_MOUSE	7.02	6	1	1	NEM_LysineArginine	0	0	0	0	0	0	839000	0	0:0:0:0:0:0:1.00:0	0	210000	00:00:01	26816	Complement C1q subcomponent subunit B OS=Mus musculus GN=C1qb PE=2 SV=1
1069	3031	P01662|KV3AA_MOUSE	7	16	1	1		0	0	0	0	0	0	816000	0	0:0:0:0:0:0:1.00:0	0	204000	00:00:01	12041	Ig kappa chain V-III region ABPC 22/PC 9245 OS=Mus musculus PE=1 SV=1
774	749	Q9JJX6|P2RX4_MOUSE	7	3	1	1		0	0	0	0	0	0	339000	0	0:0:0:0:0:0:1.00:0	0	84600	00:00:01	43438	P2X purinoceptor 4 OS=Mus musculus GN=P2rx4 PE=1 SV=1
878	472	P47738|ALDH2_MOUSE	6.97	3	1	1		0	0	45000	0	0	70600	288000	136000	0:0:1.00:0:0:1.57:6.39:3.01	11300	124000	1.00:10.97	56538	Aldehyde dehydrogenase mitochondrial OS=Mus musculus GN=Aldh2 PE=1 SV=1
718	522	O35295|PURB_MOUSE	6.96	10	3	2	NEM_LysineArginine	0	34400	28600	28700	58200	64600	235000	33900	0:1.20:1.00:1.00:2.03:2.25:8.19:1.18	26200	97900	1.00:3.74	33901	Transcriptional activator protein Pur-beta OS=Mus musculus GN=Purb PE=1 SV=3
230	429	Q8R429|AT2A1_MOUSE	6.89	3	2	1		355000	136000	126000	619000	217000	326000	854000	523000	0.57:0.22:0.20:1.00:0.35:0.53:1.38:0.85	309000	480000	1.00:1.55	109425	Sarcoplasmic/endoplasmic reticulum calcium ATPase 1 OS=Mus musculus GN=Atp2a1 PE=2 SV=1
431	439	Q9CPV4|GLOD4_MOUSE	6.88	15	4	4		515000	628000	563000	591000	727000	1120000	1180000	834000	0.87:1.06:0.95:1.00:1.23:1.89:2.00:1.41	574000	965000	1.00:1.68	33317	Glyoxalase domain-containing protein 4 OS=Mus musculus GN=Glod4 PE=2 SV=1
174	190	Q00623|APOA1_MOUSE	6.88	29	10	10	Oxidation (M); NEM_LysineArginine	998000	275000	237000	773000	408000	1770000	760000	493000	1.29:0.36:0.31:1.00:0.53:2.30:0.98:0.64	571000	859000	1.00:1.51	30587	Apolipoprotein A-I OS=Mus musculus GN=Apoa1 PE=1 SV=1
1044	2697	P97426|ECP1_MOUSE	6.86	12	1	1		0	0	0	0	0	0	365000	0	0:0:0:0:0:0:1.00:0	0	91300	00:00:01	17296	Eosinophil cationic protein 1 OS=Mus musculus GN=Ear1 PE=2 SV=1
1056	3157	Q91YQ5|RPN1_MOUSE	6.86	3	1	1		0	0	0	0	0	0	333000	0	0:0:0:0:0:0:1.00:0	0	83200	00:00:01	68528	Dolichyl-diphosphooligosaccharide--protein glycosyltransferase subunit 1 OS=Mus musculus GN=Rpn1 PE=2 SV=1
765	468	Q9DBG6|RPN2_MOUSE	6.85	5	2	2		0	0	0	54100	32900	41700	435000	56300	0:0:0:1.00:0.61:0.77:8.03:1.04	13500	141000	1.00:10.46	69063	Dolichyl-diphosphooligosaccharide--protein glycosyltransferase subunit 2 OS=Mus musculus GN=Rpn2 PE=2 SV=1
1062	3056	Q9D0M3|CY1_MOUSE	6.84	4	1	1		0	153000	91300	189000	0	0	0	0	0:0.81:0.48:1.00:0:0:0:0	108000	0	1.00:0	35328	Cytochrome c1 heme protein mitochondrial OS=Mus musculus GN=Cyc1 PE=1 SV=1
492	551	Q9DB77|QCR2_MOUSE	6.83	7	3	3		375000	406000	354000	558000	131000	166000	362000	288000	0.67:0.73:0.63:1.00:0.24:0.30:0.65:0.52	423000	225000	1.00:0.53	48235	Cytochrome b-c1 complex subunit 2 mitochondrial OS=Mus musculus GN=Uqcrc2 PE=1 SV=1
710	2551	P18872|GNAO_MOUSE	6.83	4	1	1		415000	551000	533000	578000	361000	275000	309000	345000	0.72:0.95:0.92:1.00:0.63:0.48:0.54:0.60	519000	323000	1.00:0.62	40085	Guanine nucleotide-binding protein G(o) subunit alpha OS=Mus musculus GN=Gnao1 PE=1 SV=3
1010	2365	Q9JIF7|COPB_MOUSE	6.82	1	1	1		0	0	0	0	0	32500	144000	0	0:0:0:0:0:1.00:4.41:0	0	44000	00:00:01	107066	Coatomer subunit beta OS=Mus musculus GN=Copb1 PE=1 SV=1
846	1436	P55065|PLTP_MOUSE	6.82	2	1	1		0	0	0	0	0	75700	239000	0	0:0:0:0:0:1.00:3.16:0	0	78600	00:00:01	54453	Phospholipid transfer protein OS=Mus musculus GN=Pltp PE=1 SV=1
771	553	P61979|HNRPK_MOUSE	6.81	6	2	2		55500	120000	54700	60600	35200	202000	420000	55800	0.92:1.99:0.90:1.00:0.58:3.33:6.93:0.92	72800	178000	1.00:2.45	50976	Heterogeneous nuclear ribonucleoprotein K OS=Mus musculus GN=Hnrnpk PE=1 SV=1
622	319	Q9Z2W0|DNPEP_MOUSE	6.79	9	3	3	NEM_LysineArginine	0	4890	76900	0	71600	109000	392000	71300	0:1.00:15.73:0:14.64:22.36:80.08:14.58	20500	161000	1.00:7.87	52167	Aspartyl aminopeptidase OS=Mus musculus GN=Dnpep PE=2 SV=1
268	584	Q8BGQ7|SYAC_MOUSE	6.79	3	3	3	Oxidation (M); NEM_LysineArginine	4490000	3430000	3300000	4700000	4000000	4650000	6870000	4250000	0.96:0.73:0.70:1.00:0.85:0.99:1.46:0.90	3980000	4940000	1.00:1.24	106908	Alanyl-tRNA synthetase cytoplasmic OS=Mus musculus GN=Aars PE=1 SV=1
1065	3128	Q9CQF3|CPSF5_MOUSE	6.78	4	1	1		0	0	0	0	0	0	196000	0	0:0:0:0:0:0:1.00:0	0	48900	00:00:01	26240	Cleavage and polyadenylation specificity factor subunit 5 OS=Mus musculus GN=Nudt21 PE=2 SV=1
372	508	P70349|HINT1_MOUSE	6.77	37	3	3	N-ethylmaleimide on cysteines; NEM_LysineArginine	614000	348000	200000	381000	353000	765000	1140000	974000	1.61:0.91:0.53:1.00:0.93:2.01:2.99:2.56	386000	807000	1.00:2.09	13777	Histidine triad nucleotide-binding protein 1 OS=Mus musculus GN=Hint1 PE=1 SV=3
973	3224	P01725|LV1C_MOUSE	6.75	6	1	1		0	0	0	0	0	0	225000	0	0:0:0:0:0:0:1.00:0	0	56200	00:00:01	11654	Ig lambda-1 chain V region S178 OS=Mus musculus PE=1 SV=1
557	614	P39053|DYN1_MOUSE	6.72	2	2	2		149000	209000	227000	210000	160000	175000	114000	113000	0.71:1.00:1.08:1.00:0.76:0.83:0.54:0.54	199000	140000	1.00:0.70	97803	Dynamin-1 OS=Mus musculus GN=Dnm1 PE=1 SV=2
980	1940	Q9QXT0|CNPY2_MOUSE	6.71	9	1	1		0	0	0	0	0	0	387000	0	0:0:0:0:0:0:1.00:0	0	96600	00:00:01	20767	Protein canopy homolog 2 OS=Mus musculus GN=Cnpy2 PE=2 SV=1
964	2350	P03953|CFAD_MOUSE	6.7	3	1	1		0	0	0	0	152000	237000	288000	314000	0:0:0:0:1.00:1.56:1.89:2.06	0	248000	00:00:01	28057	Complement factor D OS=Mus musculus GN=Cfd PE=1 SV=1
914	1082	P08003|PDIA4_MOUSE	6.7	2	1	1	NEM_LysineArginine	0	0	0	0	0	387000	1800000	0	0:0:0:0:0:1.00:4.64:0	0	546000	00:00:01	71973	Protein disulfide-isomerase A4 OS=Mus musculus GN=Pdia4 PE=1 SV=2
875	752	P49290|PERE_MOUSE	6.69	1	1	1		0	0	0	0	0	0	275000	0	0:0:0:0:0:0:1.00:0	0	68800	00:00:01	81426	Eosinophil peroxidase OS=Mus musculus GN=Epx PE=1 SV=1
511	2009	Q9D0J8|PTMS_MOUSE	6.68	12	2	2	NEM_LysineArginine	390000	349000	250000	355000	318000	398000	732000	353000	1.10:0.98:0.70:1.00:0.90:1.12:2.06:0.99	336000	450000	1.00:1.34	11430	Parathymosin OS=Mus musculus GN=Ptms PE=2 SV=3
387	258	Q91ZX7|LRP1_MOUSE	6.67	1	3	3		44700	0	67800	54900	56700	110000	324000	64600	0.81:0:1.23:1.00:1.03:2.01:5.90:1.18	41800	139000	1.00:3.32	504745	Prolow-density lipoprotein receptor-related protein 1 OS=Mus musculus GN=Lrp1 PE=1 SV=1
1072	3040	O89086|RBM3_MOUSE	6.67	7	1	1		0	0	0	0	-	0	368000	0	0:0:0:0:-:0:1.00:0	0	123000	00:00:01	16605	Putative RNA-binding protein 3 OS=Mus musculus GN=Rbm3 PE=1 SV=1
675	691	P57759|ERP29_MOUSE	6.64	8	1	1	NEM_LysineArginine	0	0	0	67900	0	128000	1070000	0	0:0:0:1.00:0:1.89:15.75:0	17000	300000	1.00:17.64	28823	Endoplasmic reticulum resident protein 29 OS=Mus musculus GN=Erp29 PE=1 SV=2
961	1085	Q3TW96|UAP1L_MOUSE	6.64	3	1	1		0	0	21900	0	37800	81100	260000	0	0:0:1.00:0:1.73:3.71:11.88:0	5460	94600	1.00:17.33	56614	UDP-N-acetylhexosamine pyrophosphorylase-like protein 1 OS=Mus musculus GN=Uap1l1 PE=2 SV=1
707	378	P19324|SERPH_MOUSE	6.63	3	1	1		0	0	0	0	0	0	136000	0	0:0:0:0:0:0:1.00:0	0	34100	00:00:01	46590	Serpin H1 OS=Mus musculus GN=Serpinh1 PE=1 SV=2
477	616	Q3UHU5|K0802_MOUSE	6.63	1	2	1		0	0	59400	43100	34300	122000	537000	82400	0:0:1.38:1.00:0.80:2.83:12.46:1.91	25600	194000	1.00:7.56	213861	Uncharacterized protein KIAA0802 OS=Mus musculus GN=Kiaa0802 PE=1 SV=1
569	967	Q8VE73|CUL7_MOUSE	6.63	1	1	1		0	0	0	0	0	0	0	369000	0:0:0:0:0:0:0:1.00	0	92200	00:00:01	192291	Cullin-7 OS=Mus musculus GN=Cul7 PE=1 SV=2
1014	987	Q9QXH4|ITAX_MOUSE	6.6	1	1	1		400000	273000	281000	499000	192000	248000	247000	203000	0.80:0.55:0.56:1.00:0.39:0.50:0.49:0.41	363000	223000	1.00:0.61	129151	Integrin alpha-X OS=Mus musculus GN=Itgax PE=2 SV=1
892	2976	P99027|RLA2_MOUSE	6.53	17	1	1		0	0	0	0	0	0	353000	0	0:0:0:0:0:0:1.00:0	0	88200	00:00:01	11651	60S acidic ribosomal protein P2 OS=Mus musculus GN=Rplp2 PE=1 SV=3
428	490	P61264|STX1B_MOUSE	6.52	8	2	2		79100	262000	244000	151000	94700	155000	56900	79700	0.52:1.73:1.61:1.00:0.63:1.03:0.38:0.53	184000	96600	1.00:0.53	33245	Syntaxin-1B OS=Mus musculus GN=Stx1b PE=1 SV=1
996	3095	P99026|PSB4_MOUSE	6.5	6	1	1	NEM_LysineArginine	186000	154000	229000	141000	379000	348000	723000	348000	1.32:1.10:1.63:1.00:2.69:2.47:5.14:2.47	178000	449000	1.00:2.53	29116	Proteasome subunit beta type-4 OS=Mus musculus GN=Psmb4 PE=1 SV=1
360	204	O35639|ANXA3_MOUSE	6.44	28	8	6	NEM_LysineArginine	63700	231000	191000	178000	238000	348000	763000	471000	0.36:1.30:1.07:1.00:1.34:1.95:4.28:2.64	175000	455000	1.00:2.59	36371	Annexin A3 OS=Mus musculus GN=Anxa3 PE=1 SV=3
873	1077	Q62009|POSTN_MOUSE	6.44	3	1	1		0	0	0	0	0	0	1050000	0	0:0:0:0:0:0:1.00:0	0	262000	00:00:01	93144	Periostin OS=Mus musculus GN=Postn PE=1 SV=2
959	1100	Q3U0V1|FUBP2_MOUSE	6.44	1	1	1		0	0	0	0	0	0	72200	0	0:0:0:0:0:0:1.00:0	0	18100	00:00:01	76810	Far upstream element-binding protein 2 OS=Mus musculus GN=Khsrp PE=1 SV=1
1060	3069	P63325|RS10_MOUSE	6.44	5	1	1		0	0	0	0	0	0	157000	0	0:0:0:0:0:0:1.00:0	0	39300	00:00:01	18916	40S ribosomal protein S10 OS=Mus musculus GN=Rps10 PE=1 SV=1
1064	3112	Q62351|TFR1_MOUSE	6.44	1	1	1		0	0	0	0	0	0	159000	0	0:0:0:0:0:0:1.00:0	0	39700	00:00:01	85731	Transferrin receptor protein 1 OS=Mus musculus GN=Tfrc PE=1 SV=1
1057	3278	Q8BH61|F13A_MOUSE	6.43	1	1	1		0	0	0	0	0	0	226000	0	0:0:0:0:0:0:1.00:0	0	56500	00:00:01	83207	Coagulation factor XIII A chain OS=Mus musculus GN=F13a1 PE=2 SV=3
651	457	P62702|RS4X_MOUSE	6.43	16	4	4	N-ethylmaleimide on cysteines	163000	170000	188000	118000	72800	205000	369000	72800	1.38:1.44:1.60:1.00:0.62:1.74:3.13:0.62	160000	180000	1.00:1.13	29598	40S ribosomal protein S4 X isoform OS=Mus musculus GN=Rps4x PE=2 SV=2
340	396	P20801|TNNC2_MOUSE	6.41	32	4	3	Oxidation (M)	1030000	182000	66500	508000	0	0	77300	561000	2.03:0.36:0.13:1.00:0:0:0.15:1.10	447000	160000	1.00:0.36	18110	Troponin C skeletal muscle OS=Mus musculus GN=Tnnc2 PE=1 SV=2
987	3043	Q9JKS4|LDB3_MOUSE	6.4	2	1	1	NEM_LysineArginine	315000	0	0	508000	0	0	0	0	0.62:0:0:1.00:0:0:0:0	206000	0	1.00:0	76432	LIM domain-binding protein 3 OS=Mus musculus GN=Ldb3 PE=1 SV=1
690	755	Q61644|PACN1_MOUSE	6.38	6	2	2		250000	329000	221000	266000	200000	121000	129000	142000	0.94:1.24:0.83:1.00:0.75:0.45:0.49:0.53	266000	148000	1.00:0.55	50575	Protein kinase C and casein kinase substrate in neurons protein 1 OS=Mus musculus GN=Pacsin1 PE=1 SV=1
97	162	Q61696|HS71A_MOUSE	6.35	13	8	1	N-ethylmaleimide on cysteines; NEM_LysineArginine	0	224000	107000	94500	0	0	0	0	0:2.37:1.13:1.00:0:0:0:0	106000	0	1.00:0	70079	Heat shock 70 kDa protein 1A OS=Mus musculus GN=Hspa1a PE=1 SV=2
724	1811	Q3U1J4|DDB1_MOUSE	6.31	1	1	1		0	0	0	0	0	0	284000	0	0:0:0:0:0:0:1.00:0	0	71000	00:00:01	126853	DNA damage-binding protein 1 OS=Mus musculus GN=Ddb1 PE=1 SV=2
900	1778	O35215|DOPD_MOUSE	6.31	7	1	1		0	0	0	0	0	440000	706000	417000	0:0:0:0:0:1.00:1.60:0.95	0	391000	00:00:01	13077	D-dopachrome decarboxylase OS=Mus musculus GN=Ddt PE=1 SV=3
901	1902	P24288|BCAT1_MOUSE	6.29	3	1	1		0	0	0	0	0	490000	431000	497000	0:0:0:0:0:1.00:0.88:1.01	0	354000	00:00:01	42791	Branched-chain-amino-acid aminotransferase cytosolic OS=Mus musculus GN=Bcat1 PE=2 SV=2
988	3042	P97765|WBP2_MOUSE	6.23	4	1	1		0	0	0	0	0	805000	1070000	876000	0:0:0:0:0:1.00:1.34:1.09	0	689000	00:00:01	28032	WW domain-binding protein 2 OS=Mus musculus GN=Wbp2 PE=1 SV=1
1043	2797	Q8BUV3|GEPH_MOUSE	6.21	2	2	1	NEM_LysineArginine	0	0	0	0	0	161000	98200	61500	0:0:0:0:0:1.00:0.61:0.38	0	80200	00:00:01	83282	Gephyrin OS=Mus musculus GN=Gphn PE=1 SV=1
77	113	P62259|1433E_MOUSE	6.2	48	16	13	Oxidation (M); NEM_LysineArginine	6760000	7430000	6300000	7590000	8330000	7970000	11900000	7700000	0.89:0.98:0.83:1.00:1.10:1.05:1.56:1.01	7020000	8970000	1.00:1.28	29174	14-3-3 protein epsilon OS=Mus musculus GN=Ywhae PE=1 SV=1
982	1998	P14115|RL27A_MOUSE	6.19	7	1	1		0	0	0	0	0	0	140000	0	0:0:0:0:0:0:1.00:0	0	35000	00:00:01	16605	60S ribosomal protein L27a OS=Mus musculus GN=Rpl27a PE=2 SV=5
597	671	P21300|ALD1_MOUSE	6.19	4	1	1	NEM_LysineArginine	0	0	0	0	0	0	93400	0	0:0:0:0:0:0:1.00:0	0	23400	00:00:01	35988	Aldose reductase-related protein 1 OS=Mus musculus GN=Akr1b7 PE=2 SV=4
886	3109	O55013|TPPC3_MOUSE	6.19	4	1	1		0	68100	0	0	85800	123000	265000	100000	0:1.00:0:0:1.26:1.80:3.90:1.47	17000	144000	1.00:8.43	20302	Trafficking protein particle complex subunit 3 OS=Mus musculus GN=Trappc3 PE=1 SV=1
616	394	P46935|NEDD4_MOUSE	6.19	4	3	2		122000	196000	193000	94000	180000	340000	644000	265000	1.29:2.08:2.05:1.00:1.92:3.61:6.86:2.82	155000	357000	1.00:2.30	102706	E3 ubiquitin-protein ligase NEDD4 OS=Mus musculus GN=Nedd4 PE=1 SV=3
823	1985	P01631|KV2A7_MOUSE	6.18	14	1	1	NEM_LysineArginine	0	0	0	0	580000	610000	2070000	332000	0:0:0:0:1.00:1.05:3.57:0.57	0	897000	00:00:01	12273	Ig kappa chain V-II region 26-10 OS=Mus musculus PE=1 SV=1
44	13	P48678|LMNA_MOUSE	6.17	41	30	28	NEM_LysineArginine	5680000	5790000	5900000	5690000	6150000	7030000	12900000	5370000	1.00:1.02:1.04:1.00:1.08:1.24:2.26:0.94	5760000	7860000	1.00:1.36	74238	Prelamin-A/C OS=Mus musculus GN=Lmna PE=1 SV=2
736	568	Q99KK7|DPP3_MOUSE	6.16	3	1	1		105000	189000	196000	196000	330000	311000	582000	272000	0.54:0.96:1.00:1.00:1.68:1.58:2.97:1.38	172000	374000	1.00:2.18	82911	Dipeptidyl peptidase 3 OS=Mus musculus GN=Dpp3 PE=2 SV=1
905	3360	P62301|RS13_MOUSE	6.15	5	1	1		255000	278000	334000	283000	333000	404000	779000	323000	0.90:0.98:1.18:1.00:1.18:1.43:2.75:1.14	287000	460000	1.00:1.60	17222	40S ribosomal protein S13 OS=Mus musculus GN=Rps13 PE=1 SV=2
923	771	Q61830|MRC1_MOUSE	6.14	1	1	1		0	34800	0	0	0	0	591000	0	0:1.00:0:0:0:0:17.01:0	8690	148000	1.00:17.01	165066	Macrophage mannose receptor 1 OS=Mus musculus GN=Mrc1 PE=1 SV=1
950	1213	Q6P5E4|UGGG1_MOUSE	6.13	1	1	1		0	0	0	0	0	0	119000	0	0:0:0:0:0:0:1.00:0	0	29900	00:00:01	176432	UDP-glucose:glycoprotein glucosyltransferase 1 OS=Mus musculus GN=Uggt1 PE=1 SV=3
667	574	Q8BG05|ROA3_MOUSE	6.13	4	2	1	NEM_LysineArginine	0	0	0	0	0	0	183000	0	0:0:0:0:0:0:1.00:0	0	45800	00:00:01	39652	Heterogeneous nuclear ribonucleoprotein A3 OS=Mus musculus GN=Hnrnpa3 PE=1 SV=1
863	923	Q9JKR6|HYOU1_MOUSE	6.12	1	2	1		0	0	0	0	0	0	185000	0	0:0:0:0:0:0:1.00:0	0	46200	00:00:01	111181	Hypoxia up-regulated protein 1 OS=Mus musculus GN=Hyou1 PE=1 SV=1
820	1795	P23506|PIMT_MOUSE	6.11	7	2	2		390000	332000	324000	389000	433000	646000	802000	506000	1.00:0.85:0.83:1.00:1.11:1.66:2.06:1.30	354000	597000	1.00:1.68	24634	Protein-L-isoaspartate(D-aspartate) O-methyltransferase OS=Mus musculus GN=Pcmt1 PE=1 SV=3
526	244	P70232|CHL1_MOUSE	6.1	3	3	3		169000	198000	114000	211000	224000	233000	488000	230000	0.80:0.94:0.54:1.00:1.06:1.10:2.31:1.09	173000	294000	1.00:1.70	134929	Neural cell adhesion molecule L1-like protein OS=Mus musculus GN=Chl1 PE=1 SV=1
595	400	P42669|PURA_MOUSE	6.05	15	3	2	NEM_LysineArginine	0	247000	196000	16300	284000	277000	444000	283000	0:15.10:11.99:1.00:17.36:16.94:27.18:17.33	115000	322000	1.00:2.80	34884	Transcriptional activator protein Pur-alpha OS=Mus musculus GN=Pura PE=1 SV=1
908	2584	Q9CZM2|RL15_MOUSE	6.03	4	1	1		189000	203000	203000	174000	193000	259000	680000	207000	1.08:1.17:1.17:1.00:1.11:1.49:3.92:1.19	192000	335000	1.00:1.74	24146	60S ribosomal protein L15 OS=Mus musculus GN=Rpl15 PE=2 SV=4
234	215	Q9EQP2|EHD4_MOUSE	6.03	10	5	3		508000	687000	604000	490000	708000	719000	993000	608000	1.04:1.40:1.23:1.00:1.45:1.47:2.03:1.24	572000	757000	1.00:1.32	61481	EH domain-containing protein 4 OS=Mus musculus GN=Ehd4 PE=1 SV=1
1021	1591	Q8BWT1|THIM_MOUSE	6.03	4	1	1		0	0	0	0	0	68500	130000	0	0:0:0:0:0:1.00:1.89:0	0	49500	00:00:01	41858	3-ketoacyl-CoA thiolase mitochondrial OS=Mus musculus GN=Acaa2 PE=1 SV=2
752	1392	Q9CQR2|RS21_MOUSE	6.02	12	1	1		0	0	0	0	0	0	1210000	0	0:0:0:0:0:0:1.00:0	0	303000	00:00:01	9141	40S ribosomal protein S21 OS=Mus musculus GN=Rps21 PE=2 SV=1
979	1761	Q6WVG3|KCD12_MOUSE	6	4	1	1		0	0	0	0	0	0	457000	0	0:0:0:0:0:0:1.00:0	0	114000	00:00:01	35892	BTB/POZ domain-containing protein KCTD12 OS=Mus musculus GN=Kctd12 PE=1 SV=1
1029	1982	Q9WV32|ARC1B_MOUSE	5.99	3	1	1		0	0	0	0	0	0	194000	0	0:0:0:0:0:0:1.00:0	0	48400	00:00:01	41149	Actin-related protein 2/3 complex subunit 1B OS=Mus musculus GN=Arpc1b PE=1 SV=3
1046	2250	Q9CXW4|RL11_MOUSE	5.95	4	1	1	NEM_LysineArginine	0	0	0	0	0	0	125000	0	0:0:0:0:0:0:1.00:0	0	31200	00:00:01	20252	60S ribosomal protein L11 OS=Mus musculus GN=Rpl11 PE=1 SV=4
952	856	Q924W5|SMC6_MOUSE	5.94	1	1	1	Oxidation (M)	213000	86700	128000	0	0	0	0	0	1.00:0.41:0.60:0:0:0:0:0	107000	0	1.00:0	127198	Structural maintenance of chromosomes protein 6 OS=Mus musculus GN=Smc6 PE=2 SV=1
902	1875	P07309|TTHY_MOUSE	5.93	16	1	1		0	0	0	0	0	0	571000	221000	0:0:0:0:0:0:1.00:0.39	0	198000	00:00:01	15776	Transthyretin OS=Mus musculus GN=Ttr PE=1 SV=1
179	346	P01942|HBA_MOUSE	5.92	44	6	6	Oxidation (M); NEM_LysineArginine	5840000	3310000	3530000	3200000	3040000	6460000	5750000	3710000	1.83:1.04:1.10:1.00:0.95:2.02:1.80:1.16	3970000	4740000	1.00:1.19	15085	Hemoglobin subunit alpha OS=Mus musculus GN=Hba PE=1 SV=2
630	850	Q920Q8|NS1BP_MOUSE	5.91	1	1	1		243000	319000	371000	217000	201000	239000	158000	138000	1.12:1.47:1.71:1.00:0.93:1.10:0.73:0.63	288000	184000	1.00:0.64	71581	Influenza virus NS1A-binding protein homolog OS=Mus musculus GN=Ivns1abp PE=1 SV=2
1074	3005	Q9D6Y7|MSRA_MOUSE	5.89	7	1	1		0	0	0	0	0	0	148000	0	0:0:0:0:0:0:1.00:0	0	36900	00:00:01	25988	Peptide methionine sulfoxide reductase OS=Mus musculus GN=Msra PE=1 SV=1
508	556	Q9CZY3|UB2V1_MOUSE	5.89	11	2	2		555000	810000	612000	627000	819000	813000	846000	901000	0.89:1.29:0.98:1.00:1.31:1.30:1.35:1.44	651000	845000	1.00:1.30	16355	Ubiquitin-conjugating enzyme E2 variant 1 OS=Mus musculus GN=Ube2v1 PE=1 SV=1
995	3136	Q91YT0|NDUV1_MOUSE	5.89	2	1	1		80500	177000	149000	220000	0	0	81900	0	0.37:0.80:0.68:1.00:0:0:0.37:0	157000	20500	1.00:0.13	50834	NADH dehydrogenase [ubiquinone] flavoprotein 1 mitochondrial OS=Mus musculus GN=Ndufv1 PE=1 SV=1
176	517	Q9QXL2|KI21A_MOUSE	5.87	1	1	1		0	151000	132000	86000	0	0	0	0	0:1.75:1.53:1.00:0:0:0:0	92100	0	1.00:0	186535	Kinesin-like protein KIF21A OS=Mus musculus GN=Kif21a PE=1 SV=2
1067	3082	P29788|VTNC_MOUSE	5.86	3	1	1		0	-	0	0	0	0	457000	0	0:-:0:0:0:0:1.00:0	0	114000	00:00:01	54849	Vitronectin OS=Mus musculus GN=Vtn PE=1 SV=2
1058	3282	Q9JLM8|DCLK1_MOUSE	5.84	1	1	1		0	46700	43800	0	0	0	0	0	0:1.00:0.94:0:0:0:0:0	22600	0	1.00:0	84153	Serine/threonine-protein kinase DCLK1 OS=Mus musculus GN=Dclk1 PE=1 SV=1
993	3119	Q9CQQ7|AT5F1_MOUSE	5.82	3	1	1		0	0	0	91400	0	0	0	0	0:0:0:1.00:0:0:0:0	22800	0	1.00:0	28949	ATP synthase subunit b mitochondrial OS=Mus musculus GN=Atp5f1 PE=1 SV=1
572	486	Q9QUI0|RHOA_MOUSE	5.81	10	2	2	N-ethylmaleimide on cysteines	828000	877000	881000	892000	880000	942000	1620000	1220000	0.93:0.98:0.99:1.00:0.99:1.06:1.82:1.36	869000	1160000	1.00:1.34	21782	Transforming protein RhoA OS=Mus musculus GN=Rhoa PE=1 SV=1
1070	3024	O88668|CREG1_MOUSE	5.8	5	1	1		0	0	0	0	0	0	288000	0	0:0:0:0:0:0:1.00:0	0	72000	00:00:01	24452	Protein CREG1 OS=Mus musculus GN=Creg1 PE=2 SV=1
93	287	P62984|RL40_MOUSE	5.79	55	9	8	NEM_LysineArginine	12800000	13800000	13500000	15200000	14700000	17400000	22000000	15000000	0.84:0.91:0.89:1.00:0.97:1.15:1.45:0.98	13800000	17300000	1.00:1.25	14728	Ubiquitin-60S ribosomal protein L40 OS=Mus musculus GN=Uba52 PE=1 SV=2
599	2093	P62627|DLRB1_MOUSE	5.79	12	1	1		1940000	0	0	1490000	1750000	2300000	2840000	2220000	1.30:0:0:1.00:1.17:1.54:1.90:1.49	858000	2280000	1.00:2.65	10990	Dynein light chain roadblock-type 1 OS=Mus musculus GN=Dynlrb1 PE=1 SV=3
663	3001	P62858|RS28_MOUSE	5.78	17	1	1		556000	541000	252000	556000	580000	537000	1550000	597000	1.00:0.97:0.45:1.00:1.04:0.97:2.79:1.07	477000	817000	1.00:1.71	7841	40S ribosomal protein S28 OS=Mus musculus GN=Rps28 PE=2 SV=1
989	3050	P21845|TRYB2_MOUSE	5.78	4	1	1		0	0	0	0	41500	0	143000	0	0:0:0:0:1.00:0:3.44:0	0	46100	00:00:01	30927	Tryptase beta-2 OS=Mus musculus GN=Tpsb2 PE=1 SV=2
103	220	P50446|K2C6A_MOUSE	5.74	7	5	1	N-ethylmaleimide on cysteines; D5 N-ethylmaleimide on cysteines; NEM_LysineArginine	139000	166000	244000	196000	0	0	85900	0	0.71:0.85:1.24:1.00:0:0:0.44:0	186000	21500	1.00:0.12	59335	Keratin type II cytoskeletal 6A OS=Mus musculus GN=Krt6a PE=2 SV=3
866	721	Q3THS6|METK2_MOUSE	5.7	5	2	1		206000	0	0	0	266000	420000	509000	302000	1.00:0:0:0:1.29:2.04:2.47:1.47	51400	374000	1.00:7.27	43689	S-adenosylmethionine synthase isoform type-2 OS=Mus musculus GN=Mat2a PE=2 SV=2
553	807	Q91ZJ5|UGPA_MOUSE	5.69	2	1	1		0	0	0	0	0	0	174000	0	0:0:0:0:0:0:1.00:0	0	43400	00:00:01	56979	UTP--glucose-1-phosphate uridylyltransferase OS=Mus musculus GN=Ugp2 PE=2 SV=3
128	308	P14069|S10A6_MOUSE	5.68	44	6	6	NEM_LysineArginine	11800000	11400000	10300000	12100000	12100000	13200000	21500000	13500000	0.97:0.94:0.85:1.00:1.00:1.09:1.77:1.11	11400000	15100000	1.00:1.32	10051	Protein S100-A6 OS=Mus musculus GN=S100a6 PE=1 SV=3
1075	2998	P62307|RUXF_MOUSE	5.68	15	1	1		0	41600	27800	0	48100	53900	222000	44800	0:1.00:0.67:0:1.16:1.29:5.34:1.08	17300	92300	1.00:5.32	9725	Small nuclear ribonucleoprotein F OS=Mus musculus GN=Snrpf PE=2 SV=1
549	586	Q91W90|TXND5_MOUSE	5.67	5	2	2		0	97800	81700	83600	85100	144000	603000	87000	0:1.17:0.98:1.00:1.02:1.72:7.21:1.04	75200	230000	1.00:3.06	46416	Thioredoxin domain-containing protein 5 OS=Mus musculus GN=Txndc5 PE=1 SV=2
854	903	P01029|CO4B_MOUSE	5.65	2	2	1		0	0	214000	71800	240000	461000	775000	340000	0:0:2.99:1.00:3.34:6.42:10.79:4.74	71600	454000	1.00:6.35	192884	Complement C4-B OS=Mus musculus GN=C4b PE=1 SV=2
1032	1166	Q9CPY7|AMPL_MOUSE	5.64	2	1	1		0	115000	128000	0	177000	287000	819000	174000	0:1.00:1.11:0:1.54:2.49:7.12:1.51	60800	364000	1.00:5.99	56141	Cytosol aminopeptidase OS=Mus musculus GN=Lap3 PE=1 SV=3
434	135	Q8VHY0|CSPG4_MOUSE	5.52	5	8	8		184000	181000	147000	177000	311000	222000	479000	262000	1.04:1.02:0.83:1.00:1.76:1.26:2.71:1.48	171000	319000	1.00:1.86	252403	Chondroitin sulfate proteoglycan 4 OS=Mus musculus GN=Cspg4 PE=1 SV=2
971	2708	Q9CQW2|ARL8B_MOUSE	5.52	5	1	1		0	0	0	0	0	108000	231000	0	0:0:0:0:0:1.00:2.13:0	0	84900	00:00:01	21539	ADP-ribosylation factor-like protein 8B OS=Mus musculus GN=Arl8b PE=2 SV=1
42	10	O08553|DPYL2_MOUSE	5.5	60	29	23	Oxidation (M); N-ethylmaleimide on cysteines; NEM_LysineArginine	9630000	12100000	11500000	11700000	13100000	13500000	16300000	14200000	0.82:1.04:0.98:1.00:1.12:1.15:1.39:1.22	11200000	14300000	1.00:1.27	62278	Dihydropyrimidinase-related protein 2 OS=Mus musculus GN=Dpysl2 PE=1 SV=2
835	2435	Q9Z0Y1|DCTN3_MOUSE	5.48	5	1	1		0	0	0	0	0	107000	182000	0	0:0:0:0:0:1.00:1.70:0	0	72300	00:00:01	20978	Dynactin subunit 3 OS=Mus musculus GN=Dctn3 PE=2 SV=2
328	259	Q9WTI7|MYO1C_MOUSE	5.46	3	4	3		199000	229000	272000	208000	238000	294000	379000	223000	0.96:1.10:1.31:1.00:1.15:1.41:1.82:1.07	227000	275000	1.00:1.21	121944	Myosin-Ic OS=Mus musculus GN=Myo1c PE=1 SV=2
101	103	O54724|PTRF_MOUSE	5.44	33	12	10	NEM_LysineArginine	2530000	2780000	2710000	2810000	2290000	2110000	2510000	2080000	0.90:0.99:0.97:1.00:0.81:0.75:0.89:0.74	2710000	2250000	1.00:0.83	43954	Polymerase I and transcript release factor OS=Mus musculus GN=Ptrf PE=1 SV=1
264	544	P35762|CD81_MOUSE	5.44	23	4	4	D5 N-ethylmaleimide on cysteines; NEM_LysineArginine	4390000	4740000	4490000	5170000	4850000	4860000	6170000	6360000	0.85:0.92:0.87:1.00:0.94:0.94:1.19:1.23	4700000	5560000	1.00:1.18	25829	CD81 antigen OS=Mus musculus GN=Cd81 PE=1 SV=1
1019	1334	Q11136|PEPD_MOUSE	5.41	2	2	1		0	98800	95000	100000	109000	129000	275000	147000	0:0.98:0.95:1.00:1.09:1.29:2.74:1.46	73600	165000	1.00:2.24	55029	Xaa-Pro dipeptidase OS=Mus musculus GN=Pepd PE=2 SV=3
969	2577	P24527|LKHA4_MOUSE	5.4	3	1	1		0	81400	106000	0	178000	302000	588000	128000	0:1.00:1.30:0:2.19:3.71:7.22:1.57	46800	299000	1.00:6.39	69021	Leukotriene A-4 hydrolase OS=Mus musculus GN=Lta4h PE=1 SV=3
743	644	Q9DCT2|NDUS3_MOUSE	5.4	5	1	1		256000	424000	141000	321000	0	0	137000	0	0.80:1.32:0.44:1.00:0:0:0.43:0	285000	34100	1.00:0.12	30149	NADH dehydrogenase [ubiquinone] iron-sulfur protein 3 mitochondrial OS=Mus musculus GN=Ndufs3 PE=1 SV=2
1068	3033	Q9JM76|ARPC3_MOUSE	5.39	7	1	1	NEM_LysineArginine	0	0	0	0	0	0	193000	0	0:0:0:0:0:0:1.00:0	0	48400	00:00:01	20525	Actin-related protein 2/3 complex subunit 3 OS=Mus musculus GN=Arpc3 PE=1 SV=3
637	496	P55012|S12A2_MOUSE	5.36	2	2	2		225000	211000	230000	192000	332000	321000	274000	344000	1.17:1.10:1.20:1.00:1.73:1.67:1.43:1.79	215000	318000	1.00:1.48	130950	Solute carrier family 12 member 2 OS=Mus musculus GN=Slc12a2 PE=1 SV=1
960	1073	Q91VR2|ATPG_MOUSE	5.35	3	1	1		0	0	0	0	0	0	88500	0	0:0:0:0:0:0:1.00:0	0	22100	00:00:01	32886	ATP synthase subunit gamma mitochondrial OS=Mus musculus GN=Atp5c1 PE=1 SV=1
753	1464	P61087|UBE2K_MOUSE	5.31	8	1	1		0	0	0	0	420000	0	626000	0	0:0:0:0:1.00:0:1.49:0	0	261000	00:00:01	22407	Ubiquitin-conjugating enzyme E2 K OS=Mus musculus GN=Ube2k PE=1 SV=3
734	761	Q8C147|DOCK8_MOUSE	5.3	1	1	1		0	0	0	0	0	70500	122000	0	0:0:0:0:0:1.00:1.73:0	0	48100	00:00:01	238976	Dedicator of cytokinesis protein 8 OS=Mus musculus GN=Dock8 PE=2 SV=4
438	432	P97370|AT1B3_MOUSE	5.26	13	4	4	NEM_LysineArginine	299000	297000	260000	228000	335000	349000	287000	516000	1.31:1.30:1.14:1.00:1.47:1.53:1.26:2.26	271000	372000	1.00:1.37	31776	Sodium/potassium-transporting ATPase subunit beta-3 OS=Mus musculus GN=Atp1b3 PE=1 SV=1
933	942	P11087|CO1A1_MOUSE	5.25	1	1	1		0	0	0	0	0	0	0	96900	0:0:0:0:0:0:0:1.00	0	24200	00:00:01	138033	Collagen alpha-1(I) chain OS=Mus musculus GN=Col1a1 PE=1 SV=4
990	3011	P06683|CO9_MOUSE	5.24	2	1	1		0	58500	0	46800	108000	128000	337000	58500	0:1.25:0:1.00:2.30:2.73:7.19:1.25	26300	158000	1.00:5.99	62002	Complement component C9 OS=Mus musculus GN=C9 PE=1 SV=2
735	467	P14869|RLA0_MOUSE	5.21	6	2	1	NEM_LysineArginine	0	0	0	0	0	229000	0	113000	0:0:0:0:0:1.00:0:0.49	0	85300	00:00:01	34216	60S acidic ribosomal protein P0 OS=Mus musculus GN=Rplp0 PE=1 SV=3
719	3038	Q64531|HPRT_MUSSP	5.15	5	1	1		576000	-	527000	237000	964000	951000	1450000	1010000	2.43:-:2.22:1.00:4.06:4.01:6.12:4.25	447000	1090000	1.00:2.45	24082	Hypoxanthine-guanine phosphoribosyltransferase (Fragment) OS=Mus spretus GN=Hprt1 PE=1 SV=3
603	1093	Q9DBG5|PLIN3_MOUSE	5.14	2	1	1		0	83300	117000	97100	122000	146000	326000	114000	0:0.86:1.21:1.00:1.26:1.51:3.36:1.18	74400	177000	1.00:2.38	47262	Perilipin-3 OS=Mus musculus GN=Plin3 PE=1 SV=1
543	1161	Q3THE2|ML12B_MOUSE	5.14	12	2	1		1070000	1050000	760000	1170000	1100000	1360000	2010000	1200000	0.91:0.90:0.65:1.00:0.94:1.16:1.72:1.02	1010000	1420000	1.00:1.40	19779	Myosin regulatory light chain 12B OS=Mus musculus GN=Myl12b PE=1 SV=2
450	512	Q60631|GRB2_MOUSE	5.13	20	3	3		139000	253000	95700	223000	131000	201000	485000	241000	0.62:1.14:0.43:1.00:0.59:0.90:2.18:1.08	178000	265000	1.00:1.49	25238	Growth factor receptor-bound protein 2 OS=Mus musculus GN=Grb2 PE=1 SV=1
503	305	O88844|IDHC_MOUSE	5.12	14	5	5	NEM_LysineArginine	376000	366000	464000	371000	314000	451000	945000	303000	1.01:0.99:1.25:1.00:0.85:1.21:2.55:0.82	394000	503000	1.00:1.28	46660	Isocitrate dehydrogenase [NADP] cytoplasmic OS=Mus musculus GN=Idh1 PE=1 SV=1
240	368	P62835|RAP1A_MOUSE	5.11	23	5	3	N-ethylmaleimide on cysteines; NEM_LysineArginine	1100000	1070000	1130000	935000	1070000	1240000	1650000	1220000	1.18:1.15:1.20:1.00:1.15:1.33:1.76:1.30	1060000	1300000	1.00:1.22	20987	Ras-related protein Rap-1A OS=Mus musculus GN=Rap1a PE=2 SV=1
2	5	O55103|PRAX_MOUSE	5.08	74	129	121	Oxidation (M); N-ethylmaleimide on cysteines; D5 N-ethylmaleimide on cysteines; NEM_LysineArginine	54400000	63600000	58200000	60800000	74400000	66300000	56600000	69700000	0.90:1.05:0.96:1.00:1.22:1.09:0.93:1.15	59300000	66700000	1.00:1.13	147688	Periaxin OS=Mus musculus GN=Prx PE=1 SV=1
932	1509	Q08857|CD36_MOUSE	5.07	3	1	1		36500	0	0	0	0	58800	347000	0	1.00:0:0:0:0:1.61:9.50:0	9130	101000	1.00:11.11	52698	Platelet glycoprotein 4 OS=Mus musculus GN=Cd36 PE=2 SV=2
519	502	P35564|CALX_MOUSE	5.07	4	2	2		422000	551000	384000	473000	203000	554000	1120000	345000	0.89:1.16:0.81:1.00:0.43:1.17:2.36:0.73	458000	605000	1.00:1.32	67278	Calnexin OS=Mus musculus GN=Canx PE=1 SV=1
406	561	P12815|PDCD6_MOUSE	5.06	13	3	3		267000	319000	293000	311000	295000	306000	546000	344000	0.86:1.03:0.94:1.00:0.95:0.98:1.75:1.11	298000	373000	1.00:1.25	21867	Programmed cell death protein 6 OS=Mus musculus GN=Pdcd6 PE=1 SV=2
136	974	Q8BJ34|LKAP_MOUSE	5.05	1	2	1	Dioxidation	5300000	3870000	3590000	5940000	6690000	4960000	4290000	7090000	0.89:0.65:0.60:1.00:1.13:0.83:0.72:1.19	4680000	5760000	1.00:1.23	192032	Limkain-b1 OS=Mus musculus GN=Lkap PE=1 SV=2
252	268	P38647|GRP75_MOUSE	5.04	5	3	2	NEM_LysineArginine	7880000	7330000	6230000	9700000	6300000	6050000	4290000	4980000	0.81:0.76:0.64:1.00:0.65:0.62:0.44:0.51	7780000	5410000	1.00:0.69	73528	Stress-70 protein mitochondrial OS=Mus musculus GN=Hspa9 PE=1 SV=2
281	359	P10649|GSTM1_MOUSE	5.04	21	4	3	NEM_LysineArginine	1100000	1010000	1260000	910000	1100000	1300000	1950000	880000	1.21:1.11:1.38:1.00:1.21:1.43:2.15:0.97	1070000	1350000	1.00:1.26	25970	Glutathione S-transferase Mu 1 OS=Mus musculus GN=Gstm1 PE=1 SV=2
168	101	Q61739|ITA6_MOUSE	4.99	10	8	8	D5 N-ethylmaleimide on cysteines	1170000	1360000	1100000	1420000	885000	1080000	1330000	1020000	0.82:0.95:0.78:1.00:0.62:0.76:0.94:0.71	1260000	1080000	1.00:0.85	122148	Integrin alpha-6 OS=Mus musculus GN=Itga6 PE=1 SV=2
412	369	Q60854|SPB6_MOUSE	4.97	15	5	5	NEM_LysineArginine	261000	178000	279000	278000	317000	640000	849000	480000	0.94:0.64:1.01:1.00:1.14:2.30:3.06:1.73	255000	571000	1.00:2.24	42599	Serpin B6 OS=Mus musculus GN=Serpinb6 PE=2 SV=1
843	2665	Q9Z1N5|UAP56_MOUSE	4.96	2	1	1		0	0	134000	88200	0	276000	715000	159000	0:0:1.52:1.00:0:3.13:8.10:1.81	55600	288000	1.00:5.18	49035	Spliceosome RNA helicase Bat1 OS=Mus musculus GN=Bat1 PE=1 SV=1
350	437	Q9DCN2|NB5R3_MOUSE	4.95	15	4	4	NEM_LysineArginine	330000	380000	329000	333000	251000	417000	826000	359000	0.99:1.14:0.99:1.00:0.75:1.25:2.48:1.08	343000	463000	1.00:1.35	34128	NADH-cytochrome b5 reductase 3 OS=Mus musculus GN=Cyb5r3 PE=1 SV=3
330	347	Q8R317|UBQL1_MOUSE	4.94	13	6	5		261000	316000	353000	251000	367000	362000	677000	304000	1.04:1.26:1.40:1.00:1.46:1.44:2.69:1.21	290000	439000	1.00:1.51	61976	Ubiquilin-1 OS=Mus musculus GN=Ubqln1 PE=1 SV=1
895	3088	P23591|FCL_MOUSE	4.92	4	1	1		0	0	0	71400	0	152000	266000	177000	0:0:0:1.00:0:2.13:3.73:2.48	17900	149000	1.00:8.34	35878	GDP-L-fucose synthase OS=Mus musculus GN=Tsta3 PE=2 SV=3
688	497	O09165|CASQ1_MOUSE	4.89	8	3	3		587000	0	90500	544000	0	0	120000	283000	1.08:0:0.17:1.00:0:0:0.22:0.52	305000	101000	1.00:0.33	45647	Calsequestrin-1 OS=Mus musculus GN=Casq1 PE=2 SV=2
161	143	Q02053|UBA1_MOUSE	4.86	9	7	7	NEM_LysineArginine	611000	739000	706000	638000	675000	833000	1110000	845000	0.96:1.16:1.11:1.00:1.06:1.31:1.74:1.32	673000	867000	1.00:1.29	117809	Ubiquitin-like modifier-activating enzyme 1 OS=Mus musculus GN=Uba1 PE=1 SV=1
292	185	P24270|CATA_MOUSE	4.64	16	6	6		648000	610000	509000	618000	460000	657000	1220000	524000	1.05:0.99:0.82:1.00:0.74:1.06:1.97:0.85	596000	715000	1.00:1.20	59765	Catalase OS=Mus musculus GN=Cat PE=1 SV=3
444	3312	Q571B6|WHAMM_MOUSE	4.62	1	1	1		55400000	48800000	81400000	76800000	42600000	43100000	32500000	47700000	0.72:0.64:1.06:1.00:0.55:0.56:0.42:0.62	63400000	41500000	1.00:0.65	88997	WASP homolog-associated protein with actin membranes and microtubules OS=Mus musculus GN=Whamm PE=2 SV=2
712	2129	Q925E7|2ABD_MOUSE	4.61	2	1	1		82000	183000	137000	137000	200000	213000	322000	178000	0.60:1.33:1.00:1.00:1.46:1.55:2.35:1.30	135000	228000	1.00:1.70	51958	Serine/threonine-protein phosphatase 2A 55 kDa regulatory subunit B delta isoform OS=Mus musculus GN=Ppp2r2d PE=2 SV=1
720	3010	P50543|S10AB_MOUSE	4.61	11	1	1	N-ethylmaleimide on cysteines	217000	0	169000	0	225000	325000	894000	382000	1.00:0:0.78:0:1.04:1.49:4.12:1.76	96600	457000	1.00:4.73	11083	Protein S100-A11 OS=Mus musculus GN=S100a11 PE=2 SV=1
151	140	P05201|AATC_MOUSE	4.58	28	11	11	NEM_LysineArginine	3340000	3210000	3270000	3130000	3410000	3990000	4150000	4240000	1.07:1.03:1.04:1.00:1.09:1.28:1.33:1.35	3240000	3950000	1.00:1.22	46232	Aspartate aminotransferase cytoplasmic OS=Mus musculus GN=Got1 PE=1 SV=2
781	2983	O88551|CLD1_MOUSE	4.58	7	1	1		220000	324000	339000	252000	251000	173000	248000	141000	0.87:1.29:1.35:1.00:1.00:0.69:0.98:0.56	283000	203000	1.00:0.72	22881	Claudin-1 OS=Mus musculus GN=Cldn1 PE=1 SV=1
94	86	Q03265|ATPA_MOUSE	4.58	30	15	14	NEM_LysineArginine	5900000	6700000	5510000	7160000	4390000	5020000	7300000	4720000	0.82:0.94:0.77:1.00:0.61:0.70:1.02:0.66	6320000	5360000	1.00:0.85	59753	ATP synthase subunit alpha mitochondrial OS=Mus musculus GN=Atp5a1 PE=1 SV=1
154	343	P15532|NDKA_MOUSE	4.54	38	6	1	N-ethylmaleimide on cysteines; NEM_LysineArginine	95200	86800	73700	58100	85400	119000	157000	152000	1.64:1.49:1.27:1.00:1.47:2.04:2.71:2.61	78500	128000	1.00:1.63	17208	Nucleoside diphosphate kinase A OS=Mus musculus GN=Nme1 PE=1 SV=1
571	612	P46460|NSF_MOUSE	4.51	3	3	2		318000	363000	383000	365000	297000	268000	321000	254000	0.87:0.99:1.05:1.00:0.81:0.73:0.88:0.69	357000	285000	1.00:0.80	82613	Vesicle-fusing ATPase OS=Mus musculus GN=Nsf PE=1 SV=2
352	243	Q9JLB0|MPP6_MOUSE	4.5	8	4	4	NEM_LysineArginine	150000	249000	225000	219000	189000	185000	143000	178000	0.69:1.14:1.03:1.00:0.86:0.85:0.65:0.81	211000	174000	1.00:0.82	62631	MAGUK p55 subfamily member 6 OS=Mus musculus GN=Mpp6 PE=1 SV=1
453	455	P21278|GNA11_MOUSE	4.5	12	3	2	NEM_LysineArginine	58700	95000	164000	71000	157000	179000	179000	152000	0.83:1.34:2.32:1.00:2.21:2.53:2.53:2.14	97300	167000	1.00:1.72	42024	Guanine nucleotide-binding protein subunit alpha-11 OS=Mus musculus GN=Gna11 PE=1 SV=1
383	300	P04938|MUP8_MOUSE	4.46	31	4	4	D5 N-ethylmaleimide on cysteines	1820000	805000	573000	981000	465000	677000	657000	292000	1.86:0.82:0.58:1.00:0.47:0.69:0.67:0.30	1090000	510000	1.00:0.47	17560	Major urinary proteins 11 and 8 (Fragment) OS=Mus musculus GN=Mup8 PE=1 SV=1
800	3072	Q61205|PA1B3_MOUSE	4.43	4	1	1		103000	145000	94400	122000	143000	165000	210000	152000	0.85:1.19:0.78:1.00:1.17:1.36:1.72:1.25	116000	167000	1.00:1.44	25853	Platelet-activating factor acetylhydrolase IB subunit gamma OS=Mus musculus GN=Pafah1b3 PE=1 SV=1
642	712	Q99MZ6|MYO7B_MOUSE	4.41	1	2	1		0	383000	506000	0	541000	689000	690000	519000	0:1.00:1.32:0:1.41:1.80:1.80:1.36	222000	610000	1.00:2.74	240798	Myosin-VIIb OS=Mus musculus GN=Myo7b PE=1 SV=2
494	2216	Q05144|RAC2_MOUSE	4.39	6	2	2	NEM_LysineArginine	420000	499000	530000	527000	537000	584000	718000	609000	0.80:0.95:1.00:1.00:1.02:1.11:1.36:1.16	491000	612000	1.00:1.25	21441	Ras-related C3 botulinum toxin substrate 2 OS=Mus musculus GN=Rac2 PE=2 SV=1
650	676	Q99M71|EPDR1_MOUSE	4.37	11	2	2		356000	398000	302000	341000	248000	220000	113000	190000	1.04:1.17:0.88:1.00:0.73:0.64:0.33:0.56	349000	204000	1.00:0.58	25485	Mammalian ependymin-related protein 1 OS=Mus musculus GN=Epdr1 PE=2 SV=1
598	745	Q60692|PSB6_MOUSE	4.35	9	2	2		253000	109000	116000	94000	88300	290000	478000	113000	2.69:1.16:1.23:1.00:0.94:3.08:5.09:1.20	143000	242000	1.00:1.69	25379	Proteasome subunit beta type-6 OS=Mus musculus GN=Psmb6 PE=1 SV=3
364	257	O88342|WDR1_MOUSE	4.34	11	4	4	N-ethylmaleimide on cysteines; NEM_LysineArginine	207000	274000	39300	227000	247000	411000	1020000	129000	0.91:1.21:0.17:1.00:1.09:1.81:4.48:0.57	187000	451000	1.00:2.41	66407	WD repeat-containing protein 1 OS=Mus musculus GN=Wdr1 PE=1 SV=3
59	16	O70318|E41L2_MOUSE	4.29	33	30	26	N-ethylmaleimide on cysteines; NEM_LysineArginine	6920000	7890000	8110000	6890000	9110000	7990000	7640000	8770000	1.00:1.14:1.18:1.00:1.32:1.16:1.11:1.27	7450000	8380000	1.00:1.12	109833	Band 4.1-like protein 2 OS=Mus musculus GN=Epb41l2 PE=1 SV=1
262	435	Q60605|MYL6_MOUSE	4.28	29	5	5	N-ethylmaleimide on cysteines; NEM_LysineArginine	614000	382000	527000	280000	59300	521000	1390000	212000	2.20:1.37:1.88:1.00:0.21:1.86:4.98:0.76	451000	546000	1.00:1.21	16930	Myosin light polypeptide 6 OS=Mus musculus GN=Myl6 PE=1 SV=3
480	601	Q9JLV1|BAG3_MOUSE	4.27	2	1	1		0	550000	432000	573000	0	106000	108000	0	0:0.96:0.75:1.00:0:0.19:0.19:0	389000	53500	1.00:0.14	61828	BAG family molecular chaperone regulator 3 OS=Mus musculus GN=Bag3 PE=1 SV=1
758	872	P09470|ACE_MOUSE	4.25	1	1	1		96800	0	150000	0	132000	174000	298000	153000	1.00:0:1.55:0:1.36:1.80:3.08:1.58	61800	189000	1.00:3.06	150918	Angiotensin-converting enzyme OS=Mus musculus GN=Ace PE=1 SV=3
822	1884	O35350|CAN1_MOUSE	4.23	3	2	2		155000	143000	154000	138000	249000	364000	577000	161000	1.13:1.04:1.12:1.00:1.81:2.64:4.20:1.17	147000	338000	1.00:2.29	82106	Calpain-1 catalytic subunit OS=Mus musculus GN=Capn1 PE=2 SV=1
291	219	Q9QYB5|ADDG_MOUSE	4.23	7	5	5		398000	461000	434000	442000	443000	653000	828000	438000	0.90:1.04:0.98:1.00:1.00:1.48:1.88:0.99	434000	590000	1.00:1.36	78763	Gamma-adducin OS=Mus musculus GN=Add3 PE=1 SV=1
538	3243	P97346|NXN_MOUSE	4.22	2	1	1		154000000	177000000	159000000	162000000	205000000	177000000	170000000	228000000	0.95:1.09:0.98:1.00:1.26:1.09:1.05:1.41	163000000	195000000	1.00:1.20	48344	Nucleoredoxin OS=Mus musculus GN=Nxn PE=1 SV=1
517	317	P26039|TLN1_MOUSE	4.21	1	3	2		43500	14200	0	19200	17800	0	177000	0	2.27:0.74:0:1.00:0.93:0:9.24:0	19200	48800	1.00:2.54	269831	Talin-1 OS=Mus musculus GN=Tln1 PE=1 SV=1
373	3276	Q3V384|LACE1_MOUSE	4.19	1	1	1	NEM_LysineArginine	15900000	12100000	11100000	17600000	14200000	20500000	25000000	19100000	0.90:0.69:0.63:1.00:0.81:1.16:1.42:1.08	14200000	19700000	1.00:1.39	54313	Lactation elevated protein 1 OS=Mus musculus GN=Lace1 PE=2 SV=1
196	193	P48722|HS74L_MOUSE	4.18	6	4	4	NEM_LysineArginine	430000	473000	529000	507000	596000	578000	600000	620000	0.85:0.93:1.04:1.00:1.18:1.14:1.18:1.22	485000	599000	1.00:1.24	94382	Heat shock 70 kDa protein 4L OS=Mus musculus GN=Hspa4l PE=1 SV=2
223	224	P14602|HSPB1_MOUSE	4.17	42	7	7	NEM_LysineArginine	1760000	2120000	1970000	2060000	1700000	1580000	1720000	1430000	0.86:1.03:0.96:1.00:0.83:0.76:0.84:0.70	1980000	1610000	1.00:0.81	23014	Heat shock protein beta-1 OS=Mus musculus GN=Hspb1 PE=1 SV=3
588	1977	Q64442|DHSO_MOUSE	4.16	3	1	1		227000	242000	295000	234000	301000	343000	344000	333000	0.97:1.04:1.26:1.00:1.29:1.47:1.47:1.42	250000	330000	1.00:1.32	38249	Sorbitol dehydrogenase OS=Mus musculus GN=Sord PE=1 SV=3
636	361	Q8C522|ENDD1_MOUSE	4.14	6	3	3		331000	476000	322000	400000	256000	323000	329000	250000	0.83:1.19:0.80:1.00:0.64:0.81:0.82:0.63	382000	287000	1.00:0.75	55262	Endonuclease domain-containing 1 protein OS=Mus musculus GN=Endod1 PE=1 SV=2
304	458	P63028|TCTP_MOUSE	4.12	27	5	4	N-ethylmaleimide on cysteines; NEM_LysineArginine	296000	128000	190000	56000	306000	439000	712000	474000	5.29:2.29:3.39:1.00:5.46:7.84:12.71:8.46	178000	483000	1.00:2.72	19462	Translationally-controlled tumor protein OS=Mus musculus GN=Tpt1 PE=1 SV=1
324	280	Q99P72|RTN4_MOUSE	4.08	2	3	3		309000	420000	307000	335000	211000	309000	411000	221000	0.92:1.25:0.92:1.00:0.63:0.92:1.23:0.66	343000	286000	1.00:0.83	126613	Reticulon-4 OS=Mus musculus GN=Rtn4 PE=1 SV=2
284	1903	O08583|THOC4_MOUSE	4.08	4	1	1		234000	278000	242000	0	201000	389000	924000	202000	1.00:1.19:1.03:0:0.86:1.66:3.95:0.86	188000	429000	1.00:2.28	26940	THO complex subunit 4 OS=Mus musculus GN=Thoc4 PE=1 SV=3
188	2077	O35893|SP100_MUSCR	4.08	2	1	1	NEM_LysineArginine	26300000	34000000	26300000	27200000	24700000	25500000	18400000	23600000	0.97:1.25:0.97:1.00:0.91:0.94:0.68:0.87	28400000	23000000	1.00:0.81	55168	Nuclear autoantigen Sp-100 OS=Mus caroli GN=Sp100 PE=2 SV=2
585	2104	Q9JJV2|PROF2_MOUSE	4.07	11	1	1	NEM_LysineArginine	1650000	1770000	1500000	1200000	1680000	1770000	2470000	2290000	1.38:1.47:1.25:1.00:1.40:1.48:2.06:1.91	1530000	2050000	1.00:1.34	15032	Profilin-2 OS=Mus musculus GN=Pfn2 PE=1 SV=3
288	223	Q3U7R1|ESYT1_MOUSE	4.07	5	4	4		113000	159000	211000	132000	154000	242000	545000	115000	0.86:1.21:1.60:1.00:1.17:1.84:4.13:0.88	154000	278000	1.00:1.81	121553	Extended synaptotagmin-1 OS=Mus musculus GN=Esyt1 PE=2 SV=2
29	30	P99024|TBB5_MOUSE	4.04	62	23	4	Oxidation (M); N-ethylmaleimide on cysteines; D5 N-ethylmaleimide on cysteines; NEM_LysineArginine	3800000	5580000	4440000	4990000	4090000	4360000	4440000	2720000	0.76:1.12:0.89:1.00:0.82:0.87:0.89:0.54	4680000	3900000	1.00:0.83	49671	Tubulin beta-5 chain OS=Mus musculus GN=Tubb5 PE=1 SV=1
562	484	Q61704|ITIH3_MOUSE	4.02	2	1	1		420000	597000	419000	548000	736000	649000	959000	843000	0.76:1.09:0.76:1.00:1.34:1.18:1.75:1.54	496000	797000	1.00:1.61	99366	Inter-alpha-trypsin inhibitor heavy chain H3 OS=Mus musculus GN=Itih3 PE=1 SV=2
614	2392	A8C756|THADA_MOUSE	4.01	1	2	1		231000	335000	280000	278000	415000	334000	302000	426000	0.83:1.20:1.01:1.00:1.49:1.20:1.09:1.53	281000	369000	1.00:1.31	217287	Thyroid adenoma-associated protein homolog OS=Mus musculus GN=Thada PE=2 SV=1
251	272	Q9Z140|CPNE6_MOUSE	3.99	9	5	3	N-ethylmaleimide on cysteines	330000	484000	395000	410000	332000	225000	41000	215000	0.80:1.18:0.96:1.00:0.81:0.55:0.10:0.52	405000	218000	1.00:0.54	61781	Copine-6 OS=Mus musculus GN=Cpne6 PE=1 SV=1
278	247	P10637|TAU_MOUSE	3.99	8	4	4	NEM_LysineArginine	949000	1000000	791000	1030000	726000	794000	859000	976000	0.92:0.98:0.77:1.00:0.71:0.77:0.84:0.95	943000	826000	1.00:0.88	76243	Microtubule-associated protein tau OS=Mus musculus GN=Mapt PE=1 SV=3
729	565	P31786|ACBP_MOUSE	3.98	30	2	2	NEM_LysineArginine	362000	139000	86400	136000	0	275000	911000	520000	2.67:1.02:0.64:1.00:0:2.03:6.71:3.83	181000	426000	1.00:2.36	10000	Acyl-CoA-binding protein OS=Mus musculus GN=Dbi PE=1 SV=2
842	421	Q922B2|SYDC_MOUSE	3.96	8	3	3		64400	144000	123000	81700	161000	121000	382000	0	0.79:1.76:1.50:1.00:1.97:1.49:4.68:0	103000	181000	1.00:1.76	57117	Aspartyl-tRNA synthetase cytoplasmic OS=Mus musculus GN=Dars PE=2 SV=1
889	3271	P01868|IGHG1_MOUSE	3.92	5	1	1		326000	0	0	0	0	364000	859000	144000	1.00:0:0:0:0:1.11:2.63:0.44	81600	342000	1.00:4.19	35705	Ig gamma-1 chain C region secreted form OS=Mus musculus GN=Ighg1 PE=1 SV=1
828	3009	Q9R0Y5|KAD1_MOUSE	3.9	9	1	1	NEM_LysineArginine	1080000	824000	446000	890000	482000	444000	-	223000	1.21:0.93:0.50:1.00:0.54:0.50:-:0.25	809000	383000	1.00:0.47	21540	Adenylate kinase isoenzyme 1 OS=Mus musculus GN=Ak1 PE=1 SV=1
56	80	P06745|G6PI_MOUSE	3.9	31	18	17	N-ethylmaleimide on cysteines; NEM_LysineArginine	5700000	5580000	4440000	5490000	4940000	6320000	7300000	6380000	1.04:1.02:0.81:1.00:0.90:1.15:1.33:1.16	5300000	6240000	1.00:1.18	62767	Glucose-6-phosphate isomerase OS=Mus musculus GN=Gpi PE=1 SV=4
766	576	P21460|CYTC_MOUSE	3.9	19	2	2		52800	60300	27000	58200	0	235000	344000	128000	0.91:1.04:0.46:1.00:0:4.04:5.90:2.19	49600	177000	1.00:3.56	15531	Cystatin-C OS=Mus musculus GN=Cst3 PE=2 SV=2
790	2980	Q9DD18|DTD1_MOUSE	3.89	7	1	1		229000	232000	239000	250000	308000	426000	297000	322000	0.92:0.93:0.95:1.00:1.23:1.70:1.19:1.29	237000	338000	1.00:1.42	23384	D-tyrosyl-tRNA(Tyr) deacylase 1 OS=Mus musculus GN=Dtd1 PE=1 SV=2
54	64	Q9QXS1|PLEC_MOUSE	3.88	6	28	27	NEM_LysineArginine	3500000	3630000	3360000	4210000	3300000	3270000	2020000	3420000	0.83:0.86:0.80:1.00:0.78:0.78:0.48:0.81	3670000	2960000	1.00:0.81	534221	Plectin OS=Mus musculus GN=Plec PE=1 SV=2
848	764	Q9WTR5|CAD13_MOUSE	3.85	2	1	1		157000	70200	194000	72000	46000	0	138000	52800	2.18:0.98:2.70:1.00:0.64:0:1.91:0.73	123000	59200	1.00:0.48	78286	Cadherin-13 OS=Mus musculus GN=Cdh13 PE=1 SV=1
700	318	P50518|VATE1_MOUSE	3.83	11	2	2	NEM_LysineArginine	0	76500	0	59600	71000	85800	325000	33000	0:1.28:0:1.00:1.19:1.44:5.45:0.55	34000	129000	1.00:3.78	26157	V-type proton ATPase subunit E 1 OS=Mus musculus GN=Atp6v1e1 PE=1 SV=2
253	200	P27546|MAP4_MOUSE	3.81	9	5	5	NEM_LysineArginine	1100000	971000	729000	1020000	622000	857000	1270000	791000	1.08:0.95:0.72:1.00:0.61:0.84:1.25:0.78	954000	886000	1.00:0.93	117429	Microtubule-associated protein 4 OS=Mus musculus GN=Map4 PE=1 SV=3
491	1759	P63054|PCP4_MOUSE	3.81	42	2	2		532000	719000	444000	723000	419000	409000	429000	684000	0.74:0.99:0.61:1.00:0.58:0.57:0.59:0.95	605000	485000	1.00:0.80	6807	Purkinje cell protein 4 OS=Mus musculus GN=Pcp4 PE=2 SV=2
958	960	Q9JHL1|NHRF2_MOUSE	3.78	4	1	1		398000	171000	156000	241000	132000	0	0	154000	1.65:0.71:0.65:1.00:0.55:0:0:0.64	242000	71500	1.00:0.30	37403	Na(+)/H(+) exchange regulatory cofactor NHE-RF2 OS=Mus musculus GN=Slc9a3r2 PE=1 SV=2
442	1235	O54931|AKAP2_MOUSE	3.76	1	1	1		1860000	1490000	1560000	2020000	1880000	2260000	2510000	2150000	0.92:0.74:0.77:1.00:0.93:1.12:1.24:1.06	1730000	2200000	1.00:1.27	98579	A-kinase anchor protein 2 OS=Mus musculus GN=Akap2 PE=1 SV=3
147	109	O88322|NID2_MOUSE	3.72	10	12	11	NEM_LysineArginine	866000	1310000	688000	1190000	987000	875000	1510000	403000	0.73:1.10:0.58:1.00:0.83:0.74:1.27:0.34	1010000	992000	1.00:0.98	154249	Nidogen-2 OS=Mus musculus GN=Nid2 PE=1 SV=1
824	1760	Q9EQU5|SET_MOUSE	3.72	9	3	3	NEM_LysineArginine	212000	196000	248000	145000	96500	320000	697000	230000	1.46:1.35:1.71:1.00:0.66:2.20:4.79:1.58	201000	336000	1.00:1.67	33378	Protein SET OS=Mus musculus GN=Set PE=1 SV=1
63	65	Q6PIE5|AT1A2_MOUSE	3.71	21	19	1	N-ethylmaleimide on cysteines; D5 N-ethylmaleimide on cysteines; NEM_LysineArginine	298000	278000	283000	287000	336000	-	787000	459000	1.04:0.97:0.99:1.00:1.17:-:2.74:1.60	287000	527000	1.00:1.84	112217	Sodium/potassium-transporting ATPase subunit alpha-2 OS=Mus musculus GN=Atp1a2 PE=1 SV=1
779	2996	P62264|RS14_MOUSE	3.7	9	1	1		477000	552000	481000	466000	421000	641000	1380000	454000	1.03:1.18:1.03:1.00:0.90:1.38:2.97:0.98	494000	725000	1.00:1.47	16273	40S ribosomal protein S14 OS=Mus musculus GN=Rps14 PE=2 SV=3
155	325	Q9Z0F7|SYUG_MOUSE	3.69	62	6	6	NEM_LysineArginine	2780000	2750000	2030000	2790000	1780000	2620000	3460000	3610000	0.99:0.98:0.73:1.00:0.64:0.94:1.24:1.29	2590000	2870000	1.00:1.11	13160	Gamma-synuclein OS=Mus musculus GN=Sncg PE=1 SV=1
934	773	Q8VI13|Q8VI13_MOUSE	3.65	8	2	2		398000	0	0	0	0	300000	0	650000	1.00:0:0:0:0:0.76:0:1.63	99500	238000	1.00:2.39	29909	Seminal vesicle secretion III OS Mus musculus GN Svs3a PE 2 SV 1
745	738	P56376|ACYP1_MOUSE	3.62	21	2	2		311000	250000	207000	240000	263000	285000	429000	421000	1.30:1.05:0.86:1.00:1.10:1.19:1.79:1.76	252000	349000	1.00:1.39	11241	Acylphosphatase-1 OS=Mus musculus GN=Acyp1 PE=2 SV=2
61	45	Q6P5H2|NEST_MOUSE	3.6	15	25	24	N-ethylmaleimide on cysteines; NEM_LysineArginine	1150000	884000	893000	898000	1020000	995000	1990000	827000	1.28:0.98:0.99:1.00:1.13:1.11:2.21:0.92	962000	1210000	1.00:1.25	207122	Nestin OS=Mus musculus GN=Nes PE=1 SV=1
728	916	Q9EQH3|VPS35_MOUSE	3.57	3	2	2		134000	139000	166000	133000	162000	158000	256000	139000	1.00:1.05:1.25:1.00:1.22:1.19:1.93:1.04	143000	179000	1.00:1.25	91713	Vacuolar protein sorting-associated protein 35 OS=Mus musculus GN=Vps35 PE=1 SV=1
1045	2555	P60766|CDC42_MOUSE	3.56	7	1	1		0	63500	0	63300	80800	0	361000	123000	0:1.00:0:1.00:1.28:0:5.71:1.95	31700	141000	1.00:4.46	21311	Cell division control protein 42 homolog OS=Mus musculus GN=Cdc42 PE=1 SV=1
654	2507	P61148|FGF1_MOUSE	3.51	7	1	1		1190000	1250000	1110000	1090000	895000	885000	711000	985000	1.09:1.14:1.02:1.00:0.82:0.81:0.65:0.90	1160000	869000	1.00:0.75	17418	Heparin-binding growth factor 1 OS=Mus musculus GN=Fgf1 PE=2 SV=1
551	532	Q9JHU2|PALMD_MOUSE	3.51	6	2	2		204000	230000	223000	216000	42900	78300	209000	78700	0.95:1.07:1.03:1.00:0.20:0.36:0.97:0.36	218000	102000	1.00:0.47	62700	Palmdelphin OS=Mus musculus GN=Palmd PE=1 SV=1
486	494	Q8R2Y2|MUC18_MOUSE	3.51	2	2	2	D5 N-ethylmaleimide on cysteines	151000	139000	184000	258000	228000	251000	581000	120000	0.58:0.54:0.71:1.00:0.88:0.97:2.25:0.47	183000	295000	1.00:1.61	71546	Cell surface glycoprotein MUC18 OS=Mus musculus GN=Mcam PE=1 SV=1
699	1738	P97820|M4K4_MOUSE	3.5	1	1	1		1500000	1710000	1660000	1580000	1560000	1820000	3400000	1680000	0.94:1.08:1.05:1.00:0.99:1.15:2.15:1.06	1610000	2110000	1.00:1.31	140602	Mitogen-activated protein kinase kinase kinase kinase 4 OS=Mus musculus GN=Map4k4 PE=1 SV=1
1059	3059	Q00915|RET1_MOUSE	3.47	7	1	1		0	0	74500	0	83000	0	227000	97100	0:0:1.00:0:1.11:0:3.05:1.30	18600	102000	1.00:5.46	15846	Retinol-binding protein 1 OS=Mus musculus GN=Rbp1 PE=2 SV=2
841	937	P20918|PLMN_MOUSE	3.46	1	1	1		0	146000	0	163000	298000	339000	562000	0	0:0.90:0:1.00:1.83:2.08:3.45:0	77100	300000	1.00:3.89	90782	Plasminogen OS=Mus musculus GN=Plg PE=1 SV=2
615	466	Q9JKK7|TMOD2_MOUSE	3.46	12	3	3		210000	123000	108000	96700	95800	237000	406000	131000	2.17:1.27:1.12:1.00:0.99:2.45:4.20:1.35	134000	228000	1.00:1.70	39511	Tropomodulin-2 OS=Mus musculus GN=Tmod2 PE=1 SV=2
714	1646	Q9R1V7|ADA23_MOUSE	3.46	2	1	1		372000	397000	455000	266000	270000	302000	311000	212000	1.40:1.49:1.71:1.00:1.01:1.14:1.17:0.80	372000	274000	1.00:0.73	91548	Disintegrin and metalloproteinase domain-containing protein 23 OS=Mus musculus GN=Adam23 PE=1 SV=1
290	255	Q62059|CSPG2_MOUSE	3.45	2	4	4	D5 N-ethylmaleimide on cysteines; NEM_LysineArginine	1680000	1470000	1300000	1600000	1860000	1550000	1540000	2170000	1.05:0.92:0.81:1.00:1.16:0.97:0.96:1.36	1510000	1780000	1.00:1.18	366788	Versican core protein OS=Mus musculus GN=Vcan PE=1 SV=2
795	2127	P62855|RS26_MOUSE	3.45	8	1	1		0	269000	236000	0	265000	379000	869000	293000	0:1.00:0.88:0:0.99:1.41:3.23:1.09	126000	452000	1.00:3.58	13015	40S ribosomal protein S26 OS=Mus musculus GN=Rps26 PE=2 SV=3
751	698	Q8BH97|RCN3_MOUSE	3.43	10	3	2		56300	61100	0	60000	42300	124000	337000	32500	0.94:1.02:0:1.00:0.70:2.06:5.61:0.54	50700	134000	1.00:2.64	38002	Reticulocalbin-3 OS=Mus musculus GN=Rcn3 PE=2 SV=1
911	2450	O08795|GLU2B_MOUSE	3.41	1	1	1		103000	158000	101000	119000	102000	141000	359000	95800	0.87:1.33:0.84:1.00:0.86:1.18:3.01:0.80	120000	175000	1.00:1.45	58793	Glucosidase 2 subunit beta OS=Mus musculus GN=Prkcsh PE=1 SV=1
627	1205	Q9WUK2|IF4H_MOUSE	3.4	3	1	1		270000	213000	204000	231000	129000	164000	242000	167000	1.17:0.92:0.88:1.00:0.56:0.71:1.05:0.72	230000	176000	1.00:0.77	27341	Eukaryotic translation initiation factor 4H OS=Mus musculus GN=Eif4h PE=1 SV=3
547	1114	O70439|STX7_MOUSE	3.4	6	1	1		59000	0	79300	0	55900	73300	288000	93800	1.00:0:1.34:0:0.95:1.24:4.89:1.59	34600	128000	1.00:3.70	29821	Syntaxin-7 OS=Mus musculus GN=Stx7 PE=1 SV=3
611	881	O70503|DHB12_MOUSE	3.36	3	1	1		2300000	2620000	2750000	2340000	2840000	3070000	2810000	3470000	0.98:1.12:1.18:1.00:1.21:1.31:1.20:1.48	2500000	3050000	1.00:1.22	34742	Estradiol 17-beta-dehydrogenase 12 OS=Mus musculus GN=Hsd17b12 PE=2 SV=1
530	471	P50247|SAHH_MOUSE	3.34	2	1	1		607000	730000	738000	654000	781000	900000	1050000	760000	0.93:1.12:1.13:1.00:1.19:1.38:1.61:1.16	682000	873000	1.00:1.28	47688	Adenosylhomocysteinase OS=Mus musculus GN=Ahcy PE=1 SV=3
617	518	O70172|PI42A_MOUSE	3.3	6	2	2		126000	281000	197000	174000	291000	376000	464000	136000	0.72:1.61:1.13:1.00:1.67:2.16:2.66:0.78	195000	343000	1.00:1.76	46152	Phosphatidylinositol-5-phosphate 4-kinase type-2 alpha OS=Mus musculus GN=Pip4k2a PE=1 SV=1
836	823	P10922|H10_MOUSE	3.25	5	1	1		130000	0	0	81400	0	39700	0	0	1.59:0:0:1.00:0:0.49:0:0	52800	9920	1.00:0.19	20861	Histone H1.0 OS=Mus musculus GN=H1f0 PE=2 SV=4
985	1874	Q9CZX8|RS19_MOUSE	3.23	6	1	1	NEM_LysineArginine	0	0	32700	0	0	43100	113000	0	0:0:1.00:0:0:1.32:3.44:0	8160	38900	1.00:4.76	16085	40S ribosomal protein S19 OS=Mus musculus GN=Rps19 PE=1 SV=3
82	147	Q9CQV8|1433B_MOUSE	3.22	52	14	5	Oxidation (M); NEM_LysineArginine	1340000	1790000	1180000	1290000	1360000	1510000	2190000	1440000	1.04:1.39:0.91:1.00:1.06:1.18:1.70:1.12	1400000	1630000	1.00:1.16	28086	14-3-3 protein beta/alpha OS=Mus musculus GN=Ywhab PE=1 SV=3
294	301	P35278|RAB5C_MOUSE	3.21	20	4	2		153000	233000	155000	137000	227000	162000	315000	226000	1.11:1.70:1.14:1.00:1.66:1.18:2.30:1.65	169000	233000	1.00:1.37	23412	Ras-related protein Rab-5C OS=Mus musculus GN=Rab5c PE=1 SV=2
522	630	Q9DC11|PXDC2_MOUSE	3.2	5	2	2		311000	508000	328000	480000	553000	516000	530000	422000	0.65:1.06:0.68:1.00:1.15:1.07:1.10:0.88	407000	505000	1.00:1.24	59616	Plexin domain-containing protein 2 OS=Mus musculus GN=Plxdc2 PE=1 SV=1
721	3004	Q9CQ65|MTAP_MOUSE	3.18	6	1	1		238000	234000	188000	220000	323000	320000	334000	265000	1.08:1.06:0.85:1.00:1.47:1.45:1.52:1.20	225000	310000	1.00:1.38	31062	S-methyl-5'-thioadenosine phosphorylase OS=Mus musculus GN=Mtap PE=2 SV=1
890	3196	Q9DAS9|GBG12_MOUSE	3.18	10	1	1		282000	279000	270000	286000	240000	329000	548000	310000	0.99:0.98:0.94:1.00:0.84:1.15:1.92:1.09	279000	357000	1.00:1.28	7997	Guanine nucleotide-binding protein G(I)/G(S)/G(O) subunit gamma-12 OS=Mus musculus GN=Gng12 PE=1 SV=3
662	3000	P46414|CDN1B_MOUSE	3.18	7	1	1		222000	256000	173000	253000	156000	172000	211000	177000	0.88:1.01:0.68:1.00:0.62:0.68:0.83:0.70	226000	179000	1.00:0.79	22210	Cyclin-dependent kinase inhibitor 1B OS=Mus musculus GN=Cdkn1b PE=1 SV=1
501	491	Q8R3T5|STXB6_MOUSE	3.17	11	3	2		696000	677000	682000	710000	784000	915000	1390000	1010000	0.98:0.95:0.96:1.00:1.10:1.29:1.95:1.43	691000	973000	1.00:1.41	23671	Syntaxin-binding protein 6 OS=Mus musculus GN=Stxbp6 PE=2 SV=1
1053	3183	Q78ZA7|NP1L4_MOUSE	3.16	3	1	1	NEM_LysineArginine	0	84900	0	0	0	158000	172000	89400	0:1.00:0:0:0:1.86:2.03:1.05	21200	105000	1.00:4.95	42679	Nucleosome assembly protein 1-like 4 OS=Mus musculus GN=Nap1l4 PE=1 SV=1
348	569	P61021|RAB5B_MOUSE	3.16	17	3	1		472000	385000	478000	224000	435000	486000	561000	495000	2.10:1.72:2.13:1.00:1.94:2.17:2.50:2.21	390000	494000	1.00:1.27	23707	Ras-related protein Rab-5B OS=Mus musculus GN=Rab5b PE=1 SV=1
944	1131	Q7TMK9|HNRPQ_MOUSE	3.14	2	1	1		130000	136000	128000	-	173000	226000	734000	185000	1.00:1.05:0.98:-:1.33:1.74:5.65:1.42	131000	330000	1.00:2.51	69633	Heterogeneous nuclear ribonucleoprotein Q OS=Mus musculus GN=Syncrip PE=1 SV=2
369	336	Q9CZU6|CISY_MOUSE	3.13	11	4	4		590000	725000	749000	625000	610000	670000	1040000	699000	0.94:1.16:1.20:1.00:0.98:1.07:1.66:1.12	672000	754000	1.00:1.12	51737	Citrate synthase mitochondrial OS=Mus musculus GN=Cs PE=1 SV=1
1028	1838	Q8R180|ERO1A_MOUSE	3.1	3	1	1		52900	0	0	0	0	50500	232000	0	1.00:0:0:0:0:0.95:4.38:0	13200	70500	1.00:5.33	54085	ERO1-like protein alpha OS=Mus musculus GN=Ero1l PE=1 SV=2
888	3092	P81117|NUCB2_MOUSE	3.1	3	2	1		86000	50300	0	0	0	85000	323000	137000	1.00:0.59:0:0:0:0.99:3.76:1.60	34100	136000	1.00:4.00	50305	Nucleobindin-2 OS=Mus musculus GN=Nucb2 PE=1 SV=2
311	148	Q68FD5|CLH_MOUSE	3.05	5	6	6	NEM_LysineArginine	572000	512000	657000	511000	518000	585000	1020000	434000	1.12:1.00:1.29:1.00:1.01:1.14:1.99:0.85	562000	639000	1.00:1.14	191555	Clathrin heavy chain 1 OS=Mus musculus GN=Cltc PE=1 SV=3
884	3401	Q3V209|TMUB2_MOUSE	3.05	2	1	1		94300	0	0	0	139000	149000	0	138000	1.00:0:0:0:1.48:1.58:0:1.46	23600	107000	1.00:4.53	33808	Transmembrane and ubiquitin-like domain-containing protein 2 OS=Mus musculus GN=Tmub2 PE=1 SV=1
694	636	P32261|ANT3_MOUSE	3.05	5	2	2	D5 N-ethylmaleimide on cysteines	130000	160000	0	131000	0	293000	482000	167000	1.00:1.22:0:1.00:0:2.24:3.68:1.28	105000	235000	1.00:2.24	52004	Antithrombin-III OS=Mus musculus GN=Serpinc1 PE=1 SV=1
968	2478	P14430|HA18_MOUSE	3.04	3	1	1		0	67500	102000	70700	0	130000	382000	107000	0:0.95:1.44:1.00:0:1.84:5.40:1.52	60000	155000	1.00:2.58	37411	H-2 class I histocompatibility antigen Q8 alpha chain OS=Mus musculus GN=H2-Q8 PE=2 SV=1
414	789	Q8K4E0|ALMS1_MOUSE	3.02	0	1	1		189000	277000	214000	232000	556000	229000	430000	493000	0.81:1.20:0.92:1.00:2.40:0.99:1.86:2.13	228000	427000	1.00:1.88	360240	Alstrom syndrome protein 1 homolog OS=Mus musculus GN=Alms1 PE=1 SV=1
613	2234	P16015|CAH3_MOUSE	3.01	3	1	1		2200000	1430000	1820000	1210000	976000	1650000	3780000	1610000	1.82:1.18:1.50:1.00:0.81:1.36:3.12:1.33	1660000	2000000	1.00:1.20	29366	Carbonic anhydrase 3 OS=Mus musculus GN=Ca3 PE=1 SV=3
66	42	P14824|ANXA6_MOUSE	2.99	36	22	20	N-ethylmaleimide on cysteines; D5 N-ethylmaleimide on cysteines; NEM_LysineArginine	3020000	3360000	3250000	3190000	3390000	3440000	4460000	3370000	0.95:1.05:1.02:1.00:1.06:1.08:1.40:1.06	3200000	3670000	1.00:1.14	75886	Annexin A6 OS=Mus musculus GN=Anxa6 PE=1 SV=2
111	285	Q3TTY5|K22E_MOUSE	2.99	6	5	3	N-ethylmaleimide on cysteines; D5 N-ethylmaleimide on cysteines; NEM_LysineArginine	331000	264000	470000	260000	158000	194000	111000	616000	1.27:1.01:1.81:1.00:0.61:0.74:0.43:2.37	331000	270000	1.00:0.81	70923	Keratin type II cytoskeletal 2 epidermal OS=Mus musculus GN=Krt2 PE=1 SV=1
413	225	Q02788|CO6A2_MOUSE	2.98	6	5	5		319000	426000	412000	406000	515000	424000	642000	528000	0.79:1.05:1.02:1.00:1.27:1.04:1.58:1.30	389000	527000	1.00:1.36	110334	Collagen alpha-2(VI) chain OS=Mus musculus GN=Col6a2 PE=2 SV=3
515	276	Q60847|COCA1_MOUSE	2.96	1	2	2		99700	196000	145000	185000	170000	246000	283000	233000	0.54:1.06:0.78:1.00:0.92:1.32:1.53:1.26	154000	233000	1.00:1.52	340215	Collagen alpha-1(XII) chain OS=Mus musculus GN=Col12a1 PE=2 SV=3
805	1080	P04919|B3AT_MOUSE	2.95	2	2	2		195000	0	88200	0	117000	210000	0	0	1.00:0:0.45:0:0.60:1.07:0:0	70900	81900	1.00:1.15	103135	Band 3 anion transport protein OS=Mus musculus GN=Slc4a1 PE=1 SV=1
68	126	P51885|LUM_MOUSE	2.95	43	14	14	D5 N-ethylmaleimide on cysteines; NEM_LysineArginine	16800000	16000000	13000000	18100000	14500000	16200000	21000000	17600000	0.93:0.88:0.72:1.00:0.80:0.90:1.16:0.97	16000000	17300000	1.00:1.08	38265	Lumican OS=Mus musculus GN=Lum PE=1 SV=2
940	888	Q9DBF1|AL7A1_MOUSE	2.95	4	2	1		85700	0	67800	0	89300	85800	117000	97600	1.00:0:0.79:0:1.04:1.00:1.36:1.14	38400	97400	1.00:2.54	58862	Alpha-aminoadipic semialdehyde dehydrogenase OS=Mus musculus GN=Aldh7a1 PE=1 SV=4
829	2975	P63213|GBG2_MOUSE	2.95	23	1	1		1740000	1550000	1310000	1660000	1580000	1580000	2070000	2200000	1.05:0.93:0.79:1.00:0.95:0.95:1.25:1.32	1560000	1850000	1.00:1.19	7850	Guanine nucleotide-binding protein G(I)/G(S)/G(O) subunit gamma-2 OS=Mus musculus GN=Gng2 PE=1 SV=2
546	411	P27601|GNA13_MOUSE	2.91	10	4	3		106000	214000	211000	92600	190000	213000	351000	203000	1.14:2.32:2.27:1.00:2.06:2.30:3.79:2.19	156000	239000	1.00:1.54	44055	Guanine nucleotide-binding protein subunit alpha-13 OS=Mus musculus GN=Gna13 PE=1 SV=1
946	933	Q8BZ98|DYN3_MOUSE	2.88	1	1	1		90400	110000	0	124000	72000	0	0	0	0.73:0.88:0:1.00:0.58:0:0:0	81100	18000	1.00:0.22	97190	Dynamin-3 OS=Mus musculus GN=Dnm3 PE=1 SV=1
484	673	P58389|PTPA_MOUSE	2.85	4	1	1		218000	351000	324000	0	336000	479000	731000	297000	1.00:1.61:1.49:0:1.54:2.20:3.36:1.36	223000	461000	1.00:2.06	36710	Serine/threonine-protein phosphatase 2A activator OS=Mus musculus GN=Ppp2r4 PE=1 SV=1
295	333	Q9CZ44|NSF1C_MOUSE	2.82	16	4	4		577000	600000	563000	554000	538000	550000	864000	566000	1.04:1.08:1.02:1.00:0.97:0.99:1.56:1.02	574000	629000	1.00:1.10	40710	NSFL1 cofactor p47 OS=Mus musculus GN=Nsfl1c PE=1 SV=1
79	74	P16330|CN37_MOUSE	2.81	34	19	19	N-ethylmaleimide on cysteines; NEM_LysineArginine	4960000	4570000	5340000	4200000	4850000	4160000	3350000	4770000	1.18:1.09:1.27:1.00:1.16:0.99:0.80:1.14	4770000	4280000	1.00:0.90	47123	2' 3'-cyclic-nucleotide 3'-phosphodiesterase OS=Mus musculus GN=Cnp PE=1 SV=3
193	452	P40240|CD9_MOUSE	2.79	20	5	5	D5 N-ethylmaleimide on cysteines; NEM_LysineArginine	5610000	6760000	4970000	6220000	7170000	6420000	5370000	7790000	0.90:1.09:0.80:1.00:1.15:1.03:0.86:1.25	5890000	6690000	1.00:1.13	25258	CD9 antigen OS=Mus musculus GN=Cd9 PE=1 SV=2
405	1946	P50114|S100B_MOUSE	2.79	16	1	1		5930000	6360000	4470000	6080000	4970000	5590000	8360000	7960000	0.97:1.05:0.73:1.00:0.82:0.92:1.37:1.31	5710000	6720000	1.00:1.18	10728	Protein S100-B OS=Mus musculus GN=S100b PE=2 SV=2
287	199	Q99KI0|ACON_MOUSE	2.79	9	6	6		1300000	1070000	1010000	919000	821000	1050000	1540000	1080000	1.41:1.16:1.10:1.00:0.89:1.14:1.68:1.18	1070000	1120000	1.00:1.05	85464	Aconitate hydratase mitochondrial OS=Mus musculus GN=Aco2 PE=1 SV=1
619	791	Q9CZD3|SYG_MOUSE	2.77	4	2	2		297000	345000	262000	343000	279000	341000	587000	387000	0.87:1.01:0.76:1.00:0.82:0.99:1.71:1.13	312000	399000	1.00:1.28	81878	Glycyl-tRNA synthetase OS=Mus musculus GN=Gars PE=1 SV=1
473	690	Q61329|ZFHX3_MOUSE	2.77	0	1	1		2870000	2210000	1550000	4050000	1460000	1790000	2790000	2520000	0.71:0.55:0.38:1.00:0.36:0.44:0.69:0.62	2670000	2140000	1.00:0.80	406573	Zinc finger homeobox protein 3 OS=Mus musculus GN=Zfhx3 PE=1 SV=1
78	173	Q9R0P9|UCHL1_MOUSE	2.75	47	14	11	N-ethylmaleimide on cysteines; D5 N-ethylmaleimide on cysteines; NEM_LysineArginine	11900000	12700000	10200000	13400000	12600000	13000000	13600000	15600000	0.89:0.95:0.76:1.00:0.94:0.97:1.02:1.17	12100000	13700000	1.00:1.14	24838	Ubiquitin carboxyl-terminal hydrolase isozyme L1 OS=Mus musculus GN=Uchl1 PE=1 SV=1
389	381	P46412|GPX3_MOUSE	2.68	17	5	4	NEM_LysineArginine	744000	292000	603000	610000	212000	241000	535000	254000	1.22:0.48:0.99:1.00:0.35:0.40:0.88:0.42	562000	310000	1.00:0.55	25424	Glutathione peroxidase 3 OS=Mus musculus GN=Gpx3 PE=2 SV=2
512	1784	P20065|TYB4_MOUSE	2.68	38	2	1	NEM_LysineArginine	231000	90300	0	135000	0	114000	494000	286000	1.71:0.67:0:1.00:0:0.84:3.66:2.12	114000	223000	1.00:1.96	5679	Thymosin beta-4 OS=Mus musculus GN=Tmsb4x PE=1 SV=1
277	303	P84244|H33_MOUSE	2.66	23	4	4	NEM_LysineArginine	797000	1440000	809000	1980000	640000	926000	2280000	719000	0.40:0.73:0.41:1.00:0.32:0.47:1.15:0.36	1260000	1180000	1.00:0.94	15328	Histone H3.3 OS=Mus musculus GN=H3f3a PE=1 SV=2
784	1774	P10639|THIO_MOUSE	2.62	21	2	2	N-ethylmaleimide on cysteines	22700	57100	0	54300	0	0	268000	207000	0.42:1.05:0:1.00:0:0:4.94:3.81	33500	119000	1.00:3.54	11675	Thioredoxin OS=Mus musculus GN=Txn PE=1 SV=3
335	197	P19096|FAS_MOUSE	2.62	2	6	5		357000	337000	580000	221000	269000	515000	451000	369000	1.62:1.53:2.63:1.00:1.22:2.33:2.04:1.67	374000	391000	1.00:1.05	272426	Fatty acid synthase OS=Mus musculus GN=Fasn PE=1 SV=2
384	273	Q9D0F9|PGM1_MOUSE	2.59	10	5	4	NEM_LysineArginine	75000	146000	186000	155000	91500	143000	254000	136000	0.48:0.94:1.20:1.00:0.59:0.92:1.64:0.88	139000	156000	1.00:1.12	61517	Phosphoglucomutase-1 OS=Mus musculus GN=Pgm1 PE=1 SV=3
244	290	P02535|K1C10_MOUSE	2.59	8	5	3		572000	336000	850000	380000	221000	235000	525000	1020000	1.51:0.88:2.24:1.00:0.58:0.62:1.38:2.70	535000	499000	1.00:0.93	57770	Keratin type I cytoskeletal 10 OS=Mus musculus GN=Krt10 PE=1 SV=3
563	604	O88487|DC1I2_MOUSE	2.58	6	2	2		179000	263000	233000	221000	237000	303000	463000	186000	0.81:1.19:1.06:1.00:1.07:1.37:2.09:0.84	224000	313000	1.00:1.40	68394	Cytoplasmic dynein 1 intermediate chain 2 OS=Mus musculus GN=Dync1i2 PE=2 SV=1
200	242	Q9QYC0|ADDA_MOUSE	2.56	8	7	6	NEM_LysineArginine	779000	791000	779000	834000	816000	974000	1070000	728000	0.93:0.95:0.93:1.00:0.98:1.17:1.29:0.87	796000	898000	1.00:1.13	80647	Alpha-adducin OS=Mus musculus GN=Add1 PE=1 SV=2
981	1963	Q9Z2Y8|PROSC_MOUSE	2.56	7	2	1		312000	256000	383000	332000	219000	-	1060000	552000	0.94:0.77:1.15:1.00:0.66:-:3.19:1.67	320000	610000	1.00:1.90	30049	Proline synthase co-transcribed bacterial homolog protein OS=Mus musculus GN=Prosc PE=1 SV=1
786	1768	P51642|CNTF_MOUSE	2.56	13	2	2	NEM_LysineArginine	190000	202000	72900	131000	172000	446000	321000	278000	1.45:1.54:0.56:1.00:1.31:3.41:2.45:2.12	153000	304000	1.00:2.00	22587	Ciliary neurotrophic factor OS=Mus musculus GN=Cntf PE=2 SV=1
12	15	Q62261|SPTB2_MOUSE	2.55	37	75	69	N-ethylmaleimide on cysteines; NEM_LysineArginine	3590000	3790000	4120000	3760000	3790000	3910000	4790000	4020000	0.96:1.01:1.10:1.00:1.01:1.04:1.27:1.07	3820000	4130000	1.00:1.08	274221	Spectrin beta chain brain 1 OS=Mus musculus GN=Sptbn1 PE=1 SV=2
589	1917	Q64433|CH10_MOUSE	2.55	7	1	1		795000	717000	606000	735000	418000	688000	1590000	692000	1.08:0.98:0.83:1.00:0.57:0.94:2.16:0.94	713000	846000	1.00:1.19	10963	10 kDa heat shock protein mitochondrial OS=Mus musculus GN=Hspe1 PE=1 SV=2
359	423	Q9WTX5|SKP1_MOUSE	2.54	19	3	2	NEM_LysineArginine	1390000	991000	845000	952000	653000	1060000	1610000	1520000	1.46:1.04:0.89:1.00:0.69:1.11:1.69:1.60	1040000	1210000	1.00:1.16	18672	S-phase kinase-associated protein 1 OS=Mus musculus GN=Skp1 PE=1 SV=3
493	288	P62715|PP2AB_MOUSE	2.53	18	4	4	N-ethylmaleimide on cysteines; NEM_LysineArginine	235000	297000	277000	263000	173000	239000	417000	265000	0.89:1.13:1.05:1.00:0.66:0.91:1.59:1.01	268000	273000	1.00:1.02	35575	Serine/threonine-protein phosphatase 2A catalytic subunit beta isoform OS=Mus musculus GN=Ppp2cb PE=1 SV=1
1063	3055	P34884|MIF_MOUSE	2.52	8	1	1	N-ethylmaleimide on cysteines	142000	0	0	106000	0	205000	345000	251000	1.34:0:0:1.00:0:1.94:3.26:2.37	61900	200000	1.00:3.24	12504	Macrophage migration inhibitory factor OS=Mus musculus GN=Mif PE=1 SV=2
272	560	Q9D3D9|ATPD_MOUSE	2.51	22	4	4	NEM_LysineArginine	2770000	2240000	2330000	3400000	2160000	2160000	1840000	1850000	0.82:0.66:0.68:1.00:0.64:0.64:0.54:0.55	2680000	2000000	1.00:0.75	17600	ATP synthase subunit delta mitochondrial OS=Mus musculus GN=Atp5d PE=1 SV=1
135	339	Q99N28|CADM3_MOUSE	2.5	20	6	6	D5 N-ethylmaleimide on cysteines; NEM_LysineArginine	3000000	2900000	2620000	2920000	3200000	3150000	2920000	3450000	1.03:0.99:0.89:1.00:1.09:1.08:1.00:1.18	2860000	3180000	1.00:1.11	42964	Cell adhesion molecule 3 OS=Mus musculus GN=Cadm3 PE=1 SV=1
818	1601	Q9WV69|DEMA_MOUSE	2.5	3	1	1		342000	321000	254000	394000	308000	249000	191000	312000	0.87:0.81:0.65:1.00:0.78:0.63:0.48:0.79	328000	265000	1.00:0.81	45468	Dematin OS=Mus musculus GN=Epb49 PE=1 SV=1
460	454	P06801|MAOX_MOUSE	2.48	6	3	3	NEM_LysineArginine	77300	212000	249000	224000	182000	314000	411000	340000	0.35:0.95:1.11:1.00:0.81:1.40:1.84:1.52	191000	312000	1.00:1.64	63999	NADP-dependent malic enzyme OS=Mus musculus GN=Me1 PE=1 SV=1
606	926	Q61555|FBN2_MOUSE	2.48	1	2	1	D5 N-ethylmaleimide on cysteines	299000	324000	276000	312000	97200	142000	388000	190000	0.96:1.04:0.89:1.00:0.31:0.46:1.24:0.61	303000	204000	1.00:0.67	313629	Fibrillin-2 OS=Mus musculus GN=Fbn2 PE=1 SV=1
144	237	P62874|GBB1_MOUSE	2.45	17	7	3	N-ethylmaleimide on cysteines; NEM_LysineArginine	421000	470000	416000	393000	535000	285000	266000	423000	1.07:1.20:1.06:1.00:1.36:0.73:0.68:1.08	425000	377000	1.00:0.89	37377	Guanine nucleotide-binding protein G(I)/G(S)/G(T) subunit beta-1 OS=Mus musculus GN=Gnb1 PE=1 SV=3
539	511	Q99K51|PLST_MOUSE	2.45	5	2	2	N-ethylmaleimide on cysteines; NEM_LysineArginine	114000	200000	164000	155000	233000	237000	231000	223000	0.73:1.29:1.06:1.00:1.50:1.52:1.49:1.43	158000	231000	1.00:1.46	70742	Plastin-3 OS=Mus musculus GN=Pls3 PE=1 SV=3
998	3114	O55022|PGRC1_MOUSE	2.42	4	1	1		382000	292000	251000	397000	0	209000	0	315000	0.96:0.74:0.63:1.00:0:0.53:0:0.79	331000	131000	1.00:0.40	21694	Membrane-associated progesterone receptor component 1 OS=Mus musculus GN=Pgrmc1 PE=1 SV=4
827	1792	Q9D379|HYEP_MOUSE	2.37	4	2	2		316000	193000	177000	269000	255000	355000	582000	96900	1.17:0.72:0.66:1.00:0.95:1.32:2.16:0.36	239000	322000	1.00:1.35	52576	Epoxide hydrolase 1 OS=Mus musculus GN=Ephx1 PE=1 SV=1
296	207	Q8R2Z5|VWA1_MOUSE	2.37	35	7	7	D5 N-ethylmaleimide on cysteines; NEM_LysineArginine	916000	5390000	4280000	1550000	1540000	1740000	1960000	1130000	0.59:3.48:2.76:1.00:1.00:1.12:1.27:0.73	3230000	1600000	1.00:0.49	44709	von Willebrand factor A domain-containing protein 1 OS=Mus musculus GN=Vwa1 PE=1 SV=1
579	493	Q9WVH9|FBLN5_MOUSE	2.37	6	3	3	D5 N-ethylmaleimide on cysteines	366000	326000	300000	152000	26700	241000	186000	225000	2.40:2.14:1.97:1.00:0.18:1.58:1.22:1.48	286000	163000	1.00:0.57	50193	Fibulin-5 OS=Mus musculus GN=Fbln5 PE=2 SV=1
120	91	P05202|AATM_MOUSE	2.37	27	11	11	N-ethylmaleimide on cysteines; NEM_LysineArginine	4680000	4260000	3740000	4810000	3450000	3800000	4860000	3750000	0.97:0.89:0.78:1.00:0.72:0.79:1.01:0.78	4370000	3970000	1.00:0.91	47411	Aspartate aminotransferase mitochondrial OS=Mus musculus GN=Got2 PE=1 SV=1
23	20	Q61292|LAMB2_MOUSE	2.35	31	48	45	D5 N-ethylmaleimide on cysteines; NEM_LysineArginine	3460000	3200000	2790000	3980000	3210000	2810000	3130000	2610000	0.87:0.80:0.70:1.00:0.81:0.71:0.79:0.66	3360000	2940000	1.00:0.88	196352	Laminin subunit beta-2 OS=Mus musculus GN=Lamb2 PE=2 SV=1
748	1687	P14231|AT1B2_MOUSE	2.34	4	1	1		124000	113000	100000	132000	81600	0	109000	0	0.94:0.85:0.76:1.00:0.62:0:0.82:0	117000	47600	1.00:0.41	33344	Sodium/potassium-transporting ATPase subunit beta-2 OS=Mus musculus GN=Atp1b2 PE=1 SV=2
214	536	Q62048|PEA15_MOUSE	2.33	19	3	3	NEM_LysineArginine	2460000	3010000	2240000	2800000	2200000	2280000	2410000	2430000	0.88:1.08:0.80:1.00:0.79:0.81:0.86:0.87	2630000	2330000	1.00:0.89	15054	Astrocytic phosphoprotein PEA-15 OS=Mus musculus GN=Pea15 PE=1 SV=1
219	181	P51881|ADT2_MOUSE	2.32	27	8	2	N-ethylmaleimide on cysteines; NEM_LysineArginine	226000	259000	290000	224000	140000	168000	529000	189000	1.01:1.16:1.30:1.00:0.62:0.75:2.36:0.84	250000	256000	1.00:1.03	32931	ADP/ATP translocase 2 OS=Mus musculus GN=Slc25a5 PE=1 SV=3
487	659	Q64524|H2B2E_MOUSE	2.32	25	3	3	NEM_LysineArginine	383000	423000	241000	490000	142000	320000	981000	310000	0.78:0.86:0.49:1.00:0.29:0.65:2.00:0.63	384000	439000	1.00:1.14	13993	Histone H2B type 2-E OS=Mus musculus GN=Hist2h2be PE=1 SV=3
217	278	P45376|ALDR_MOUSE	2.32	14	4	4	NEM_LysineArginine	889000	926000	910000	894000	849000	980000	1330000	919000	1.00:1.04:1.02:1.00:0.95:1.10:1.49:1.03	905000	1020000	1.00:1.13	35732	Aldose reductase OS=Mus musculus GN=Akr1b1 PE=1 SV=3
1018	1292	O89053|COR1A_MOUSE	2.32	3	1	1		86400	124000	129000	0	111000	214000	492000	0	1.00:1.44:1.49:0:1.28:2.48:5.70:0	84800	204000	1.00:2.41	50989	Coronin-1A OS=Mus musculus GN=Coro1a PE=1 SV=5
345	516	Q91V41|RAB14_MOUSE	2.32	10	2	2		4610000	5180000	4960000	5490000	6550000	5490000	4970000	6220000	0.84:0.94:0.90:1.00:1.19:1.00:0.90:1.13	5060000	5810000	1.00:1.15	23897	Ras-related protein Rab-14 OS=Mus musculus GN=Rab14 PE=1 SV=3
1066	3077	P29758|OAT_MOUSE	2.31	2	1	1		36900	0	0	0	0	0	129000	0	1.00:0:0:0:0:0:3.50:0	9210	32200	1.00:3.50	48355	Ornithine aminotransferase mitochondrial OS=Mus musculus GN=Oat PE=1 SV=1
89	47	P07901|HS90A_MOUSE	2.31	31	20	15	N-ethylmaleimide on cysteines; NEM_LysineArginine	1730000	2220000	2060000	1990000	2250000	2220000	2590000	2010000	0.87:1.11:1.04:1.00:1.13:1.11:1.30:1.01	2000000	2270000	1.00:1.14	84788	Heat shock protein HSP 90-alpha OS=Mus musculus GN=Hsp90aa1 PE=1 SV=4
509	1750	P56395|CYB5_MOUSE	2.3	28	3	3	NEM_LysineArginine	448000	616000	624000	441000	358000	487000	927000	418000	1.02:1.40:1.42:1.00:0.81:1.10:2.11:0.95	532000	547000	1.00:1.03	15241	Cytochrome b5 OS=Mus musculus GN=Cyb5a PE=1 SV=2
140	177	O55026|ENTP2_MOUSE	2.29	16	8	8	D5 N-ethylmaleimide on cysteines	1210000	1540000	1220000	1300000	1270000	1190000	2320000	1060000	0.93:1.18:0.94:1.00:0.98:0.91:1.79:0.82	1320000	1460000	1.00:1.11	54319	Ectonucleoside triphosphate diphosphohydrolase 2 OS=Mus musculus GN=Entpd2 PE=1 SV=2
470	1844	O88662|EMP2_MOUSE	2.28	9	3	3	NEM_LysineArginine	343000	412000	405000	340000	474000	438000	422000	433000	1.01:1.21:1.19:1.00:1.39:1.29:1.24:1.27	375000	442000	1.00:1.18	19747	Epithelial membrane protein 2 OS=Mus musculus GN=Emp2 PE=2 SV=1
803	3141	O08749|DLDH_MOUSE	2.27	2	1	1		397000	439000	380000	458000	284000	321000	392000	389000	0.87:0.96:0.83:1.00:0.62:0.70:0.86:0.85	419000	346000	1.00:0.83	54272	Dihydrolipoyl dehydrogenase mitochondrial OS=Mus musculus GN=Dld PE=1 SV=2
593	2049	Q62425|NDUA4_MOUSE	2.27	15	1	1		2010000	2720000	1930000	2260000	953000	1270000	1680000	2060000	0.89:1.20:0.85:1.00:0.42:0.56:0.74:0.91	2230000	1490000	1.00:0.67	9327	NADH dehydrogenase [ubiquinone] 1 alpha subcomplex subunit 4 OS=Mus musculus GN=Ndufa4 PE=1 SV=2
183	106	Q8K0U4|HS12A_MOUSE	2.26	22	11	10	N-ethylmaleimide on cysteines; NEM_LysineArginine	827000	1230000	1050000	1420000	1020000	1080000	1090000	892000	0.58:0.87:0.74:1.00:0.72:0.76:0.77:0.63	1110000	1020000	1.00:0.92	74871	Heat shock 70 kDa protein 12A OS=Mus musculus GN=Hspa12a PE=1 SV=1
502	662	P53657|KPYR_MOUSE	2.26	4	3	1	NEM_LysineArginine	0	5290000	4580000	4250000	0	3470000	2630000	0	0:1.25:1.08:1.00:0:0.82:0.62:0	3530000	1530000	1.00:0.43	62309	Pyruvate kinase isozymes R/L OS=Mus musculus GN=Pklr PE=2 SV=1
108	271	P17742|PPIA_MOUSE	2.26	48	9	7	Oxidation (M); N-ethylmaleimide on cysteines; D5 N-ethylmaleimide on cysteines; NEM_LysineArginine	4530000	5470000	4550000	5660000	5190000	5370000	6350000	5350000	0.80:0.97:0.80:1.00:0.92:0.95:1.12:0.95	5000000	5560000	1.00:1.11	17971	Peptidyl-prolyl cis-trans isomerase A OS=Mus musculus GN=Ppia PE=1 SV=2
696	795	O08917|FLOT1_MOUSE	2.26	3	1	1		165000	221000	210000	196000	136000	189000	176000	183000	0.84:1.13:1.07:1.00:0.69:0.97:0.90:0.93	198000	171000	1.00:0.86	47513	Flotillin-1 OS=Mus musculus GN=Flot1 PE=1 SV=1
708	1835	Q6ZQ38|CAND1_MOUSE	2.25	0	1	1		81800	109000	95200	90000	0	90300	77900	0	0.91:1.21:1.06:1.00:0:1.00:0.86:0	93900	42000	1.00:0.45	136331	Cullin-associated NEDD8-dissociated protein 1 OS=Mus musculus GN=Cand1 PE=2 SV=2
52	68	P28654|PGS2_MOUSE	2.24	46	17	16	D5 N-ethylmaleimide on cysteines; NEM_LysineArginine	6260000	6340000	4870000	7700000	5200000	6090000	5880000	5890000	0.81:0.82:0.63:1.00:0.68:0.79:0.76:0.76	6290000	5760000	1.00:0.92	39809	Decorin OS=Mus musculus GN=Dcn PE=2 SV=1
158	142	Q80TB8|VAT1L_MOUSE	2.23	32	12	12	N-ethylmaleimide on cysteines; NEM_LysineArginine	3550000	4110000	3670000	5920000	3870000	4000000	3520000	3240000	0.60:0.69:0.62:1.00:0.65:0.67:0.59:0.55	4170000	3660000	1.00:0.88	45817	Synaptic vesicle membrane protein VAT-1 homolog-like OS=Mus musculus GN=Vat1l PE=2 SV=2
577	534	P61458|PHS_MOUSE	2.23	17	2	2		0	70000	186000	146000	185000	194000	270000	195000	0:0.48:1.27:1.00:1.27:1.32:1.85:1.34	115000	211000	1.00:1.84	11986	Pterin-4-alpha-carbinolamine dehydratase OS=Mus musculus GN=Pcbd1 PE=1 SV=2
285	246	Q9JK53|PRELP_MOUSE	2.22	13	5	5		1110000	1320000	1120000	1380000	1000000	1330000	1780000	1270000	0.81:0.96:0.81:1.00:0.73:0.96:1.29:0.92	1230000	1340000	1.00:1.09	43293	Prolargin OS=Mus musculus GN=Prelp PE=2 SV=2
293	261	P05063|ALDOC_MOUSE	2.21	21	5	2	N-ethylmaleimide on cysteines; NEM_LysineArginine	50600	141000	82600	85600	111000	157000	134000	128000	0.59:1.65:0.96:1.00:1.30:1.84:1.56:1.50	89900	133000	1.00:1.48	39395	Fructose-bisphosphate aldolase C OS=Mus musculus GN=Aldoc PE=1 SV=4
247	250	Q05AA6|DRP2_MOUSE	2.2	6	5	5		406000	324000	358000	354000	215000	358000	265000	353000	1.15:0.91:1.01:1.00:0.61:1.01:0.75:1.00	361000	298000	1.00:0.83	108050	Dystrophin-related protein 2 OS=Mus musculus GN=Drp2 PE=1 SV=1
746	837	Q80WQ9|ZBED4_MOUSE	2.17	1	1	1		314000	265000	167000	172000	533000	-	208000	813000	1.83:1.54:0.97:1.00:3.10:-:1.21:4.73	229000	518000	1.00:2.26	130402	Zinc finger BED domain-containing protein 4 OS=Mus musculus GN=Zbed4 PE=2 SV=1
576	357	Q5SYD0|MYO1D_MOUSE	2.16	4	4	4	NEM_LysineArginine	25100	18400	78600	15000	148000	76100	11600	110000	1.68:1.23:5.24:1.00:9.88:5.07:0.77:7.31	34300	84300	1.00:2.46	116081	Myosin-Id OS=Mus musculus GN=Myo1d PE=1 SV=1
935	2188	Q99PT3|IN80B_MOUSE	2.16	3	1	1		843000	204000	189000	511000	189000	277000	-	167000	1.65:0.40:0.37:1.00:0.37:0.54:-:0.33	436000	211000	1.00:0.48	40565	INO80 complex subunit B OS=Mus musculus GN=Ino80b PE=1 SV=2
732	3008	Q8VEM8|MPCP_MOUSE	2.16	3	1	1		416000	583000	613000	636000	307000	445000	632000	458000	0.65:0.92:0.96:1.00:0.48:0.70:0.99:0.72	562000	461000	1.00:0.82	39632	Phosphate carrier protein mitochondrial OS=Mus musculus GN=Slc25a3 PE=1 SV=1
632	549	Q61792|LASP1_MOUSE	2.14	11	3	3		133000	129000	126000	129000	116000	79800	320000	141000	1.03:1.00:0.98:1.00:0.90:0.62:2.48:1.09	129000	177000	1.00:1.37	29994	LIM and SH3 domain protein 1 OS=Mus musculus GN=Lasp1 PE=1 SV=1
912	2089	Q91VI7|RINI_MOUSE	2.13	2	1	1		0	35900	96300	0	0	112000	246000	0	0:1.00:2.68:0:0:3.12:6.86:0	33100	89700	1.00:2.71	49817	Ribonuclease inhibitor OS=Mus musculus GN=Rnh1 PE=1 SV=1
407	531	Q99KJ8|DCTN2_MOUSE	2.13	11	4	3	NEM_LysineArginine	640000	743000	546000	311000	219000	0	463000	478000	2.06:2.39:1.76:1.00:0.71:0:1.49:1.54	560000	290000	1.00:0.52	44117	Dynactin subunit 2 OS=Mus musculus GN=Dctn2 PE=1 SV=3
757	1303	Q9QZJ6|MFAP5_MOUSE	2.13	5	1	1		335000	357000	279000	295000	99300	183000	494000	210000	1.14:1.21:0.95:1.00:0.34:0.62:1.68:0.71	316000	247000	1.00:0.78	18538	Microfibrillar-associated protein 5 OS=Mus musculus GN=Mfap5 PE=2 SV=1
966	2457	Q9ERU3|ZNF22_MOUSE	2.12	3	1	1		575000	266000	0	505000	0	441000	920000	740000	1.14:0.53:0:1.00:0:0.87:1.82:1.47	337000	525000	1.00:1.56	27294	Zinc finger protein 22 OS=Mus musculus GN=Znf22 PE=1 SV=2
684	3195	Q6P8K8|CBPA4_MOUSE	2.1	2	1	1	NEM_LysineArginine	256000	544000	194000	209000	368000	285000	99900	0	1.22:2.60:0.93:1.00:1.76:1.36:0.48:0	301000	188000	1.00:0.63	47339	Carboxypeptidase A4 OS=Mus musculus GN=Cpa4 PE=2 SV=2
320	296	Q60864|STIP1_MOUSE	2.1	8	4	4	NEM_LysineArginine	469000	501000	391000	535000	394000	414000	535000	439000	0.88:0.93:0.73:1.00:0.74:0.77:1.00:0.82	474000	445000	1.00:0.94	62582	Stress-induced-phosphoprotein 1 OS=Mus musculus GN=Stip1 PE=1 SV=1
840	2197	Q99MQ4|ASPN_MOUSE	2.07	7	2	1	D5 N-ethylmaleimide on cysteines	883000	1020000	220000	639000	163000	494000	874000	170000	1.38:1.60:0.34:1.00:0.26:0.77:1.37:0.27	691000	425000	1.00:0.62	42573	Asporin OS=Mus musculus GN=Aspn PE=1 SV=1
316	444	Q8R1M2|H2AJ_MOUSE	2.07	26	4	1	NEM_LysineArginine	167000	322000	189000	382000	142000	154000	322000	77500	0.44:0.84:0.49:1.00:0.37:0.40:0.84:0.20	265000	174000	1.00:0.66	14045	Histone H2A.J OS=Mus musculus GN=H2afj PE=2 SV=1
472	376	Q8R2G4|NAR3_MOUSE	2.06	12	4	4	D5 N-ethylmaleimide on cysteines; NEM_LysineArginine	220000	344000	814000	294000	131000	134000	624000	231000	0.75:1.17:2.77:1.00:0.45:0.46:2.13:0.79	418000	284000	1.00:0.68	42015	Ecto-ADP-ribosyltransferase 3 OS=Mus musculus GN=Art3 PE=2 SV=2
643	3074	Q7TQI3|OTUB1_MOUSE	2.06	3	1	1		389000	506000	478000	416000	377000	445000	401000	334000	0.94:1.22:1.15:1.00:0.91:1.07:0.97:0.80	447000	389000	1.00:0.87	31270	Ubiquitin thioesterase OTUB1 OS=Mus musculus GN=Otub1 PE=1 SV=2
105	172	P07759|SPA3K_MOUSE	2.05	28	9	3	Oxidation (M); N-ethylmaleimide on cysteines; D5 N-ethylmaleimide on cysteines; NEM_LysineArginine	2560000	2260000	473000	2350000	1280000	2020000	6280000	1020000	1.09:0.96:0.20:1.00:0.55:0.86:2.68:0.43	1910000	2320000	1.00:1.21	46880	Serine protease inhibitor A3K OS=Mus musculus GN=Serpina3k PE=1 SV=2
505	538	O35682|MYADM_MOUSE	2.05	11	3	3	D5 N-ethylmaleimide on cysteines	197000	201000	278000	195000	231000	131000	164000	251000	1.01:1.03:1.43:1.00:1.18:0.67:0.84:1.28	218000	189000	1.00:0.87	35285	Myeloid-associated differentiation marker OS=Mus musculus GN=Myadm PE=2 SV=2
46	70	P61982|1433G_MOUSE	2.04	81	23	13	Oxidation (M); N-ethylmaleimide on cysteines; NEM_LysineArginine	7050000	7030000	5880000	7120000	7660000	7330000	8220000	7230000	0.99:0.99:0.83:1.00:1.08:1.03:1.15:1.01	6770000	7610000	1.00:1.12	28303	14-3-3 protein gamma OS=Mus musculus GN=Ywhag PE=1 SV=2
678	1802	P53810|PIPNA_MOUSE	2.03	6	2	2		0	33600	10300	55900	40700	23500	101000	74300	0:0.60:0.18:1.00:0.73:0.42:1.82:1.33	24900	60000	1.00:2.40	31893	Phosphatidylinositol transfer protein alpha isoform OS=Mus musculus GN=Pitpna PE=1 SV=2
104	340	P62204|CALM_MOUSE	2.02	48	7	6	Oxidation (M); NEM_LysineArginine	10800000	13300000	11000000	12900000	12600000	12500000	15700000	12700000	0.84:1.03:0.85:1.00:0.98:0.97:1.22:0.98	12000000	13400000	1.00:1.12	16838	Calmodulin OS=Mus musculus GN=Calm1 PE=1 SV=2
573	488	Q8BGD9|IF4B_MOUSE	2.01	5	3	3		45300	146000	63900	69500	80100	159000	280000	38900	0.65:2.10:0.92:1.00:1.15:2.29:4.03:0.56	81200	140000	1.00:1.72	68840	Eukaryotic translation initiation factor 4B OS=Mus musculus GN=Eif4b PE=1 SV=1
388	293	Q8R4V2|DUS15_MOUSE	2	22	3	3	NEM_LysineArginine	897000	978000	950000	971000	1240000	955000	873000	1020000	0.92:1.01:0.98:1.00:1.28:0.98:0.90:1.05	949000	1040000	1.00:1.09	26186	Dual specificity protein phosphatase 15 OS=Mus musculus GN=Dusp15 PE=2 SV=3
695	648	P80316|TCPE_MOUSE	1.99	2	1	1		0	0	109000	0	0	94400	175000	69900	0:0:1.00:0:0:0.87:1.61:0.64	27200	84700	1.00:3.12	59624	T-complex protein 1 subunit epsilon OS=Mus musculus GN=Cct5 PE=1 SV=1
558	328	Q02819|NUCB1_MOUSE	1.97	11	4	4		0	375000	445000	694000	681000	559000	576000	183000	0:0.54:0.64:1.00:0.98:0.81:0.83:0.26	413000	500000	1.00:1.21	53409	Nucleobindin-1 OS=Mus musculus GN=Nucb1 PE=1 SV=2
1052	3683	Q6PGG6|GNL3L_MOUSE	1.97	1	1	1	D5 N-ethylmaleimide on cysteines	318000	219000	0	333000	0	220000	0	134000	0.96:0.66:0:1.00:0:0.66:0:0.40	217000	88500	1.00:0.41	65195	Guanine nucleotide-binding protein-like 3-like protein OS=Mus musculus GN=Gnl3l PE=2 SV=1
641	663	P97479|MYO7A_MOUSE	1.96	0	1	1		196000	134000	118000	300000	61400	82600	171000	-	0.65:0.45:0.39:1.00:0.20:0.28:0.57:-	187000	105000	1.00:0.56	254847	Myosin-VIIa OS=Mus musculus GN=Myo7a PE=1 SV=1
476	785	P97313|PRKDC_MOUSE	1.94	0	1	1		105000	68600	57800	123000	0	68200	0	73600	0.86:0.56:0.47:1.00:0:0.56:0:0.60	88600	35400	1.00:0.40	471391	DNA-dependent protein kinase catalytic subunit OS=Mus musculus GN=Prkdc PE=1 SV=2
681	2132	O88398|AVIL_MOUSE	1.94	1	1	1		294000	361000	345000	434000	287000	323000	343000	294000	0.68:0.83:0.80:1.00:0.66:0.74:0.79:0.68	358000	312000	1.00:0.87	92186	Advillin OS=Mus musculus GN=Avil PE=1 SV=1
673	606	Q60634|FLOT2_MOUSE	1.89	5	2	2		15800	348000	347000	14500	261000	254000	353000	284000	1.09:24.07:23.99:1.00:18.06:17.56:24.37:19.59	181000	288000	1.00:1.59	47038	Flotillin-2 OS=Mus musculus GN=Flot2 PE=1 SV=2
791	3103	Q3TRR0|MAP9_MOUSE	1.89	2	1	1		96600	84500	76800	119000	41800	45500	113000	52700	0.81:0.71:0.65:1.00:0.35:0.38:0.95:0.44	94200	63200	1.00:0.67	73511	Microtubule-associated protein 9 OS=Mus musculus GN=Map9 PE=2 SV=2
143	221	Q80UW2|FBX2_MOUSE	1.88	34	7	6	N-ethylmaleimide on cysteines; D5 N-ethylmaleimide on cysteines	2320000	2290000	1960000	2730000	2230000	2130000	2210000	2170000	0.85:0.84:0.72:1.00:0.81:0.78:0.81:0.79	2330000	2190000	1.00:0.94	33676	F-box only protein 2 OS=Mus musculus GN=Fbxo2 PE=1 SV=1
333	239	O08529|CAN2_MOUSE	1.88	8	5	5	NEM_LysineArginine	145000	321000	315000	283000	225000	227000	228000	204000	0.51:1.13:1.12:1.00:0.80:0.80:0.81:0.72	266000	221000	1.00:0.83	79872	Calpain-2 catalytic subunit OS=Mus musculus GN=Capn2 PE=2 SV=4
401	580	Q9R0P5|DEST_MOUSE	1.87	8	2	2	NEM_LysineArginine	682000	778000	668000	775000	742000	930000	1220000	565000	0.88:1.00:0.86:1.00:0.96:1.20:1.58:0.73	726000	865000	1.00:1.19	18522	Destrin OS=Mus musculus GN=Dstn PE=1 SV=3
307	382	Q9D1G1|RAB1B_MOUSE	1.85	16	4	3	NEM_LysineArginine	194000	14000	243000	41000	0	309000	553000	19100	4.72:0.34:5.93:1.00:0:7.52:13.48:0.47	123000	220000	1.00:1.79	22187	Ras-related protein Rab-1B OS=Mus musculus GN=Rab1b PE=1 SV=1
127	2377	Q8CI03|FWCH1_MOUSE	1.85	1	1	1		16200000	12100000	12100000	15000000	13800000	15300000	13400000	20000000	1.08:0.81:0.80:1.00:0.92:1.02:0.89:1.34	13800000	15600000	1.00:1.13	77114	FLYWCH-type zinc finger-containing protein 1 OS=Mus musculus GN=Flywch1 PE=2 SV=1
947	790	Q9CR68|UCRI_MOUSE	1.83	3	1	1		161000	0	0	131000	0	0	95400	0	1.23:0:0:1.00:0:0:0.73:0	72800	23800	1.00:0.33	29368	Cytochrome b-c1 complex subunit Rieske mitochondrial OS=Mus musculus GN=Uqcrfs1 PE=1 SV=1
497	418	Q8K406|LGI3_MOUSE	1.82	6	3	3		318000	889000	486000	377000	730000	785000	746000	754000	0.84:2.35:1.29:1.00:1.93:2.08:1.98:2.00	521000	754000	1.00:1.45	61818	Leucine-rich repeat LGI family member 3 OS=Mus musculus GN=Lgi3 PE=1 SV=1
1015	2326	Q8VCG4|CO8G_MOUSE	1.8	10	1	1		0	179000	0	95900	0	157000	408000	172000	0:1.87:0:1.00:0:1.64:4.26:1.79	68800	184000	1.00:2.68	22508	Complement component C8 gamma chain OS=Mus musculus GN=C8g PE=1 SV=1
70	77	P05064|ALDOA_MOUSE	1.79	52	18	15	N-ethylmaleimide on cysteines; NEM_LysineArginine	5650000	5630000	4550000	5910000	4740000	5500000	8300000	5100000	0.96:0.95:0.77:1.00:0.80:0.93:1.40:0.86	5430000	5910000	1.00:1.09	39356	Fructose-bisphosphate aldolase A OS=Mus musculus GN=Aldoa PE=1 SV=2
455	1015	Q9QUR7|PIN1_MOUSE	1.78	12	1	1		403000	641000	656000	537000	532000	433000	280000	-	0.75:1.19:1.22:1.00:0.99:0.81:0.52:-	559000	415000	1.00:0.74	18370	Peptidyl-prolyl cis-trans isomerase NIMA-interacting 1 OS=Mus musculus GN=Pin1 PE=1 SV=1
142	128	Q9R069|BCAM_MOUSE	1.78	22	10	9	D5 N-ethylmaleimide on cysteines; NEM_LysineArginine	1240000	1480000	1270000	1410000	1360000	1450000	1690000	1180000	0.88:1.05:0.90:1.00:0.96:1.03:1.20:0.83	1350000	1420000	1.00:1.05	67670	Basal cell adhesion molecule OS=Mus musculus GN=Bcam PE=2 SV=1
376	605	O08585|CLCA_MOUSE	1.76	7	2	2		261000	344000	234000	272000	225000	340000	1030000	127000	0.96:1.26:0.86:1.00:0.83:1.25:3.81:0.47	278000	431000	1.00:1.55	25557	Clathrin light chain A OS=Mus musculus GN=Clta PE=1 SV=1
402	214	Q9WUB3|PYGM_MOUSE	1.74	7	6	1	NEM_LysineArginine	994000	958000	1490000	1460000	0	0	878000	1290000	0.68:0.66:1.02:1.00:0:0:0.60:0.89	1230000	543000	1.00:0.44	97286	Glycogen phosphorylase muscle form OS=Mus musculus GN=Pygm PE=1 SV=3
466	470	P97807|FUMH_MOUSE	1.74	5	2	2		309000	171000	267000	284000	164000	305000	429000	311000	1.09:0.60:0.94:1.00:0.58:1.07:1.51:1.10	258000	302000	1.00:1.17	54371	Fumarate hydratase mitochondrial OS=Mus musculus GN=Fh PE=1 SV=2
534	417	Q8CHC4|SYNJ1_MOUSE	1.73	2	4	3		126000	56700	132000	0	76200	125000	0	72800	1.00:0.45:1.05:0:0.61:0.99:0:0.58	78500	68500	1.00:0.87	172616	Synaptojanin-1 OS=Mus musculus GN=Synj1 PE=1 SV=3
443	350	Q9WVK4|EHD1_MOUSE	1.72	11	5	2	NEM_LysineArginine	266000	154000	179000	124000	119000	81800	68300	91500	2.14:1.24:1.44:1.00:0.96:0.66:0.55:0.74	169000	90200	1.00:0.53	60603	EH domain-containing protein 1 OS=Mus musculus GN=Ehd1 PE=1 SV=1
30	38	Q9CWF2|TBB2B_MOUSE	1.72	62	24	2	Oxidation (M); N-ethylmaleimide on cysteines; D5 N-ethylmaleimide on cysteines; NEM_LysineArginine	1220000	1520000	1240000	1120000	1070000	1160000	2600000	678000	1.09:1.36:1.11:1.00:0.95:1.03:2.32:0.61	1270000	1200000	1.00:0.94	49953	Tubulin beta-2B chain OS=Mus musculus GN=Tubb2b PE=1 SV=1
679	1094	P12960|CNTN1_MOUSE	1.7	2	2	2		251000	237000	167000	161000	193000	148000	128000	173000	1.57:1.48:1.04:1.00:1.20:0.92:0.79:1.08	209000	160000	1.00:0.77	113388	Contactin-1 OS=Mus musculus GN=Cntn1 PE=1 SV=1
635	299	O54991|CNTP1_MOUSE	1.66	2	2	2		0	85900	253000	60500	277000	169000	0	0	0:1.42:4.18:1.00:4.57:2.79:0:0	99700	111000	1.00:1.12	156437	Contactin-associated protein 1 OS=Mus musculus GN=Cntnap1 PE=1 SV=1
490	498	Q6R0H7|GNAS1_MOUSE	1.66	3	4	2		715000	511000	629000	777000	792000	624000	586000	930000	0.92:0.66:0.81:1.00:1.02:0.80:0.75:1.20	658000	733000	1.00:1.11	121505	Guanine nucleotide-binding protein G(s) subunit alpha isoforms XLas OS=Mus musculus GN=Gnas PE=2 SV=1
647	2088	O70258|SGCE_MOUSE	1.64	2	1	1		386000	422000	345000	402000	321000	464000	435000	587000	0.96:1.05:0.86:1.00:0.80:1.15:1.08:1.46	389000	452000	1.00:1.16	49736	Epsilon-sarcoglycan OS=Mus musculus GN=Sgce PE=2 SV=2
880	1032	Q9WU78|PDC6I_MOUSE	1.63	1	1	1		178000	137000	206000	112000	183000	188000	215000	190000	1.59:1.22:1.83:1.00:1.63:1.68:1.91:1.69	158000	194000	1.00:1.22	96010	Programmed cell death 6-interacting protein OS=Mus musculus GN=Pdcd6ip PE=1 SV=2
817	2068	Q8VDQ8|SIRT2_MOUSE	1.63	4	1	1	NEM_LysineArginine	399000	477000	403000	516000	506000	631000	486000	535000	0.77:0.92:0.78:1.00:0.98:1.22:0.94:1.04	449000	539000	1.00:1.20	43256	NAD-dependent deacetylase sirtuin-2 OS=Mus musculus GN=Sirt2 PE=1 SV=2
915	1012	Q9ET38|CLD19_MOUSE	1.62	12	2	2	NEM_LysineArginine	0	105000	207000	51200	90900	62200	53900	0	0:2.06:4.05:1.00:1.77:1.21:1.05:0	91000	51800	1.00:0.57	23343	Claudin-19 OS=Mus musculus GN=Cldn19 PE=2 SV=3
377	367	P49813|TMOD1_MOUSE	1.62	14	3	3		254000	257000	255000	263000	244000	309000	315000	273000	0.97:0.98:0.97:1.00:0.93:1.18:1.20:1.04	257000	285000	1.00:1.11	40484	Tropomodulin-1 OS=Mus musculus GN=Tmod1 PE=2 SV=1
891	3126	Q9CYZ2|TPD54_MOUSE	1.61	7	1	1	NEM_LysineArginine	75500	206000	221000	-	118000	257000	860000	199000	1.00:2.73:2.93:-:1.56:3.41:11.38:2.63	168000	358000	1.00:2.14	24043	Tumor protein D54 OS=Mus musculus GN=Tpd52l2 PE=1 SV=1
661	2995	Q9R0P3|ESTD_MOUSE	1.6	8	1	1		519000	732000	673000	618000	861000	894000	-	544000	0.84:1.19:1.09:1.00:1.39:1.45:-:0.88	635000	766000	1.00:1.21	31320	S-formylglutathione hydrolase OS=Mus musculus GN=Esd PE=2 SV=1
623	420	P37804|TAGL_MOUSE	1.59	18	3	3	NEM_LysineArginine	369000	216000	361000	290000	0	202000	891000	64900	1.27:0.75:1.25:1.00:0:0.70:3.08:0.22	309000	316000	1.00:1.02	22576	Transgelin OS=Mus musculus GN=Tagln PE=1 SV=3
169	178	Q9CRB6|TPPP3_MOUSE	1.59	42	8	8	NEM_LysineArginine	1260000	1410000	976000	1140000	941000	1140000	854000	1430000	1.11:1.24:0.85:1.00:0.82:1.00:0.75:1.25	1200000	1090000	1.00:0.91	18965	Tubulin polymerization-promoting protein family member 3 OS=Mus musculus GN=Tppp3 PE=1 SV=1
356	306	Q9CZC8|SCRN1_MOUSE	1.52	13	4	4		565000	629000	617000	578000	330000	598000	526000	752000	0.98:1.09:1.07:1.00:0.57:1.03:0.91:1.30	597000	551000	1.00:0.92	46326	Secernin-1 OS=Mus musculus GN=Scrn1 PE=1 SV=1
212	170	Q9DBX3|SUSD2_MOUSE	1.52	10	8	8	D5 N-ethylmaleimide on cysteines; NEM_LysineArginine	1040000	1300000	1220000	1180000	1340000	1250000	1230000	1350000	0.88:1.10:1.04:1.00:1.14:1.06:1.04:1.15	1190000	1290000	1.00:1.09	90641	Sushi domain-containing protein 2 OS=Mus musculus GN=Susd2 PE=1 SV=1
249	618	Q6ZWR6|SYNE1_MOUSE	1.52	0	3	1		208000	118000	125000	224000	-	219000	323000	207000	0.93:0.52:0.56:1.00:-:0.98:1.44:0.93	169000	250000	1.00:1.48	1009946	Nesprin-1 OS=Mus musculus GN=Syne1 PE=1 SV=2
763	763	Q9Z0H8|CLIP2_MOUSE	1.51	1	1	1		78600	95400	0	0	0	90300	132000	121000	1.00:1.21:0:0:0:1.15:1.67:1.54	43500	85700	1.00:1.97	115910	CAP-Gly domain-containing linker protein 2 OS=Mus musculus GN=Clip2 PE=1 SV=2
321	393	P49817|CAV1_MOUSE	1.5	23	3	3		411000	304000	284000	244000	123000	199000	551000	306000	1.68:1.25:1.17:1.00:0.50:0.82:2.26:1.25	317000	295000	1.00:0.93	20539	Caveolin-1 OS=Mus musculus GN=Cav1 PE=1 SV=1
545	562	Q99L47|F10A1_MOUSE	1.5	3	1	1		330000	460000	360000	302000	312000	409000	559000	406000	1.09:1.52:1.19:1.00:1.03:1.35:1.85:1.34	363000	421000	1.00:1.16	41656	Hsc70-interacting protein OS=Mus musculus GN=St13 PE=2 SV=1
95	192	Q9JHU4|DYHC1_MOUSE	1.49	1	5	5		125000	75800	305000	150000	66700	122000	206000	34100	0.83:0.50:2.03:1.00:0.44:0.81:1.37:0.23	164000	107000	1.00:0.65	532030	Cytoplasmic dynein 1 heavy chain 1 OS=Mus musculus GN=Dync1h1 PE=1 SV=1
1054	3133	P21447|MDR3_MOUSE	1.48	1	1	1		0	42900	0	0	0	0	115000	0	0:1.00:0:0:0:0:2.69:0	10700	28900	1.00:2.69	140646	Multidrug resistance protein 3 OS=Mus musculus GN=Abcb1a PE=1 SV=3
256	206	O88990|ACTN3_MOUSE	1.45	7	6	1	NEM_LysineArginine	185000	0	0	405000	0	0	0	344000	0.46:0:0:1.00:0:0:0:0.85	148000	85900	1.00:0.58	103043	Alpha-actinin-3 OS=Mus musculus GN=Actn3 PE=2 SV=1
670	2739	P60521|GBRL2_MOUSE	1.45	7	1	1	N-ethylmaleimide on cysteines; NEM_LysineArginine	0	132000	97300	0	103000	0	0	0	0:1.00:0.74:0:0.79:0:0:0	57300	25900	1.00:0.45	13667	Gamma-aminobutyric acid receptor-associated protein-like 2 OS=Mus musculus GN=Gabarapl2 PE=2 SV=1
516	632	Q921C1|CXG3_MOUSE	1.45	9	2	2		509000	550000	443000	572000	493000	399000	353000	515000	0.89:0.96:0.77:1.00:0.86:0.70:0.62:0.90	518000	440000	1.00:0.85	30293	Gap junction gamma-3 protein OS=Mus musculus GN=Gjc3 PE=2 SV=2
669	2654	Q80WC9|ACSF4_MOUSE	1.45	1	1	1	NEM_LysineArginine	366000	532000	364000	478000	419000	360000	258000	373000	0.77:1.11:0.76:1.00:0.88:0.75:0.54:0.78	435000	352000	1.00:0.81	121569	Acyl-CoA synthetase family member 4 OS=Mus musculus GN=Aasdh PE=2 SV=1
220	159	P14733|LMNB1_MOUSE	1.44	14	8	6	N-ethylmaleimide on cysteines; NEM_LysineArginine	162000	312000	234000	229000	70800	205000	695000	65500	0.71:1.36:1.02:1.00:0.31:0.90:3.04:0.29	234000	259000	1.00:1.11	66786	Lamin-B1 OS=Mus musculus GN=Lmnb1 PE=1 SV=3
631	390	P39447|ZO1_MOUSE	1.43	1	1	1		-	234000	297000	234000	302000	379000	512000	316000	-:1.00:1.27:1.00:1.29:1.62:2.19:1.35	255000	377000	1.00:1.48	194710	Tight junction protein ZO-1 OS=Mus musculus GN=Tjp1 PE=1 SV=1
99	165	P21550|ENOB_MOUSE	1.43	21	9	2	N-ethylmaleimide on cysteines; D5 N-ethylmaleimide on cysteines; NEM_LysineArginine	986000	604000	491000	588000	577000	327000	873000	685000	1.68:1.03:0.84:1.00:0.98:0.56:1.49:1.17	667000	616000	1.00:0.92	47025	Beta-enolase OS=Mus musculus GN=Eno3 PE=1 SV=3
115	414	Q6NXH9|K2C73_MOUSE	1.42	7	5	2	N-ethylmaleimide on cysteines; D5 N-ethylmaleimide on cysteines; NEM_LysineArginine	731000	663000	752000	637000	636000	743000	608000	877000	1.15:1.04:1.18:1.00:1.00:1.17:0.95:1.38	696000	716000	1.00:1.03	58911	Keratin type II cytoskeletal 73 OS=Mus musculus GN=Krt73 PE=1 SV=1
218	249	Q9D8B7|JAM3_MOUSE	1.4	20	6	6	D5 N-ethylmaleimide on cysteines; NEM_LysineArginine	929000	971000	925000	927000	1150000	1020000	854000	1040000	1.00:1.05:1.00:1.00:1.24:1.10:0.92:1.12	938000	1010000	1.00:1.08	34838	Junctional adhesion molecule C OS=Mus musculus GN=Jam3 PE=1 SV=2
286	487	Q6IRU5|CLCB_MOUSE	1.39	14	4	4	NEM_LysineArginine	1510000	1310000	1110000	1450000	823000	1430000	1920000	1690000	1.04:0.91:0.77:1.00:0.57:0.99:1.33:1.17	1340000	1470000	1.00:1.09	25172	Clathrin light chain B OS=Mus musculus GN=Cltb PE=2 SV=1
711	1775	P63024|VAMP3_MOUSE	1.39	25	2	2	NEM_LysineArginine	192000	217000	169000	227000	161000	193000	342000	114000	0.85:0.95:0.74:1.00:0.71:0.85:1.50:0.50	201000	202000	1.00:1.01	11480	Vesicle-associated membrane protein 3 OS=Mus musculus GN=Vamp3 PE=1 SV=1
849	939	Q64737|PUR2_MOUSE	1.39	2	1	1		87600	0	191000	44800	124000	193000	326000	0	1.96:0:4.27:1.00:2.78:4.32:7.29:0	80800	161000	1.00:1.99	107395	Trifunctional purine biosynthetic protein adenosine-3 OS=Mus musculus GN=Gart PE=2 SV=2
363	441	P21279|GNAQ_MOUSE	1.38	16	5	3	NEM_LysineArginine	432000	476000	539000	430000	467000	420000	479000	484000	1.00:1.11:1.26:1.00:1.09:0.98:1.11:1.13	469000	463000	1.00:0.99	42158	Guanine nucleotide-binding protein G(q) subunit alpha OS=Mus musculus GN=Gnaq PE=1 SV=4
114	107	Q62188|DPYL3_MOUSE	1.34	27	10	7	NEM_LysineArginine	1150000	1250000	1070000	1190000	1030000	1530000	1260000	1300000	0.97:1.05:0.89:1.00:0.86:1.28:1.06:1.09	1170000	1260000	1.00:1.08	61936	Dihydropyrimidinase-related protein 3 OS=Mus musculus GN=Dpysl3 PE=1 SV=1
208	360	P08207|S10AA_MOUSE	1.34	42	4	3	N-ethylmaleimide on cysteines; NEM_LysineArginine	2640000	2440000	2210000	2260000	1420000	2090000	2460000	1920000	1.17:1.08:0.98:1.00:0.63:0.93:1.09:0.85	2390000	1970000	1.00:0.83	11186	Protein S100-A10 OS=Mus musculus GN=S100a10 PE=2 SV=2
390	519	P31428|DPEP1_MOUSE	1.33	5	2	2		395000	321000	528000	278000	340000	330000	515000	345000	1.42:1.15:1.90:1.00:1.22:1.19:1.85:1.24	381000	382000	1.00:1.00	45682	Dipeptidase 1 OS=Mus musculus GN=Dpep1 PE=1 SV=1
210	227	Q8CHH9|SEPT8_MOUSE	1.33	14	7	4	N-ethylmaleimide on cysteines; NEM_LysineArginine	478000	503000	466000	568000	548000	547000	585000	508000	0.84:0.89:0.82:1.00:0.96:0.96:1.03:0.89	504000	547000	1.00:1.09	49812	Septin-8 OS=Mus musculus GN=Sept8 PE=1 SV=4
756	3474	Q62160|GDIR3_MOUSE	1.33	3	1	1	N-ethylmaleimide on cysteines	571000	635000	551000	548000	566000	709000	939000	701000	1.04:1.16:1.01:1.00:1.03:1.29:1.72:1.28	576000	729000	1.00:1.26	25296	Rho GDP-dissociation inhibitor 3 OS=Mus musculus GN=Arhgdig PE=2 SV=1
237	174	Q8BH64|EHD2_MOUSE	1.32	14	6	6	NEM_LysineArginine	599000	676000	673000	714000	423000	653000	664000	533000	0.84:0.95:0.94:1.00:0.59:0.91:0.93:0.75	666000	568000	1.00:0.85	61175	EH domain-containing protein 2 OS=Mus musculus GN=Ehd2 PE=1 SV=1
783	1816	P04117|FABP4_MOUSE	1.32	14	2	2	NEM_LysineArginine	339000	62800	242000	0	23500	94700	726000	0	1.00:0.19:0.71:0:0.07:0.28:2.14:0	161000	211000	1.00:1.31	14650	Fatty acid-binding protein adipocyte OS=Mus musculus GN=Fabp4 PE=1 SV=3
149	76	Q8CI94|PYGB_MOUSE	1.31	18	14	8	N-ethylmaleimide on cysteines; NEM_LysineArginine	490000	845000	743000	719000	739000	543000	679000	552000	0.68:1.18:1.03:1.00:1.03:0.76:0.94:0.77	699000	628000	1.00:0.90	96730	Glycogen phosphorylase brain form OS=Mus musculus GN=Pygb PE=1 SV=3
309	334	Q61553|FSCN1_MOUSE	1.31	11	4	4		539000	619000	640000	568000	518000	568000	557000	527000	0.95:1.09:1.13:1.00:0.91:1.00:0.98:0.93	592000	542000	1.00:0.92	54508	Fascin OS=Mus musculus GN=Fscn1 PE=1 SV=4
51	25	P14873|MAP1B_MOUSE	1.31	16	30	29	N-ethylmaleimide on cysteines; NEM_LysineArginine	3460000	4180000	3700000	4000000	3430000	4100000	3860000	3300000	0.87:1.05:0.93:1.00:0.86:1.03:0.97:0.83	3830000	3670000	1.00:0.96	270409	Microtubule-associated protein 1B OS=Mus musculus GN=Map1b PE=1 SV=1
22	24	Q05793|PGBM_MOUSE	1.29	20	57	56	D5 N-ethylmaleimide on cysteines; NEM_LysineArginine	2350000	2490000	1870000	2760000	2370000	2440000	3330000	1830000	0.85:0.90:0.68:1.00:0.86:0.89:1.21:0.66	2360000	2490000	1.00:1.05	398295	Basement membrane-specific heparan sulfate proteoglycan core protein OS=Mus musculus GN=Hspg2 PE=1 SV=1
53	2821	Q8BMQ2|TF3C4_MOUSE	1.29	1	1	1		280000	377000	185000	329000	348000	301000	269000	415000	0.85:1.15:0.56:1.00:1.06:0.91:0.82:1.26	293000	333000	1.00:1.14	91652	General transcription factor 3C polypeptide 4 OS=Mus musculus GN=Gtf3c4 PE=1 SV=1
879	693	Q9WUM3|COR1B_MOUSE	1.29	2	1	1		72600	0	63200	0	0	0	282000	0	1.00:0:0.87:0:0:0:3.89:0	33900	70500	1.00:2.08	53912	Coronin-1B OS=Mus musculus GN=Coro1b PE=1 SV=1
467	3142	Q921I6|SH3B4_MOUSE	1.29	1	1	1	NEM_LysineArginine	425000	352000	322000	481000	273000	352000	567000	311000	0.88:0.73:0.67:1.00:0.57:0.73:1.18:0.65	395000	348000	1.00:0.88	107583	SH3 domain-binding protein 4 OS=Mus musculus GN=Sh3bp4 PE=2 SV=1
885	3118	P53026|RL10A_MOUSE	1.24	4	1	1		64900	90500	128000	0	0	147000	428000	0	1.00:1.39:1.97:0:0:2.27:6.60:0	70900	144000	1.00:2.03	24916	60S ribosomal protein L10a OS=Mus musculus GN=Rpl10a PE=1 SV=3
550	548	Q64010|CRK_MOUSE	1.24	9	3	3		163000	95000	151000	105000	88000	78500	62000	98900	1.55:0.90:1.43:1.00:0.83:0.75:0.59:0.94	129000	84200	1.00:0.65	33815	Adapter molecule crk OS=Mus musculus GN=Crk PE=1 SV=1
9	11	P16546|SPTA2_MOUSE	1.24	41	94	92	N-ethylmaleimide on cysteines; D5 N-ethylmaleimide on cysteines; NEM_LysineArginine	5830000	6030000	5340000	5670000	5180000	5130000	5110000	4650000	1.03:1.06:0.94:1.00:0.91:0.91:0.90:0.82	5710000	5020000	1.00:0.88	284596	Spectrin alpha chain brain OS=Mus musculus GN=Sptan1 PE=1 SV=4
591	547	Q61508|ECM1_MOUSE	1.24	3	2	2		0	169000	155000	84300	142000	140000	348000	0	0:2.01:1.84:1.00:1.68:1.66:4.13:0	102000	158000	1.00:1.54	62775	Extracellular matrix protein 1 OS=Mus musculus GN=Ecm1 PE=1 SV=1
65	100	P16858|G3P_MOUSE	1.23	58	18	18	N-ethylmaleimide on cysteines; D5 N-ethylmaleimide on cysteines; NEM_LysineArginine	6490000	6720000	5580000	7510000	5860000	6000000	7640000	5870000	0.86:0.89:0.74:1.00:0.78:0.80:1.02:0.78	6570000	6340000	1.00:0.96	35810	Glyceraldehyde-3-phosphate dehydrogenase OS=Mus musculus GN=Gapdh PE=1 SV=2
660	2977	P63242|IF5A1_MOUSE	1.23	15	1	1		953000	1540000	1240000	1460000	1220000	1390000	2210000	1000000	0.65:1.05:0.85:1.00:0.84:0.95:1.51:0.69	1300000	1450000	1.00:1.12	16832	Eukaryotic translation initiation factor 5A-1 OS=Mus musculus GN=Eif5a PE=1 SV=2
163	208	P30275|KCRU_MOUSE	1.22	20	8	4	N-ethylmaleimide on cysteines; NEM_LysineArginine	472000	559000	390000	547000	519000	507000	357000	397000	0.86:1.02:0.71:1.00:0.95:0.93:0.65:0.73	492000	438000	1.00:0.89	47004	Creatine kinase U-type mitochondrial OS=Mus musculus GN=Ckmt1 PE=1 SV=1
624	465	Q8CGN5|PLIN1_MOUSE	1.22	2	1	1		142000	0	179000	0	0	164000	434000	0	1.00:0:1.26:0:0:1.16:3.06:0	80200	149000	1.00:1.87	55596	Perilipin-1 OS=Mus musculus GN=Plin1 PE=1 SV=2
74	44	O35206|COFA1_MOUSE	1.21	16	18	17	Oxidation (M); D5 N-ethylmaleimide on cysteines; NEM_LysineArginine	3680000	4060000	3270000	4090000	2950000	3420000	4120000	3590000	0.90:0.99:0.80:1.00:0.72:0.84:1.01:0.88	3770000	3520000	1.00:0.93	140472	Collagen alpha-1(XV) chain OS=Mus musculus GN=Col15a1 PE=1 SV=2
325	509	P01831|THY1_MOUSE	1.21	23	3	3		1680000	1930000	1790000	1720000	1780000	1600000	2000000	2140000	0.98:1.13:1.04:1.00:1.04:0.93:1.17:1.25	1780000	1880000	1.00:1.06	18080	Thy-1 membrane glycoprotein OS=Mus musculus GN=Thy1 PE=1 SV=1
618	485	Q9Z0P4|PALM_MOUSE	1.19	9	3	3	NEM_LysineArginine	262000	343000	314000	297000	307000	277000	290000	274000	0.88:1.16:1.06:1.00:1.03:0.93:0.98:0.92	304000	287000	1.00:0.95	41614	Paralemmin OS=Mus musculus GN=Palm PE=1 SV=1
302	477	Q9D394|RUFY3_MOUSE	1.19	4	2	2		999000	1340000	1090000	1240000	932000	1030000	1090000	1060000	0.81:1.08:0.88:1.00:0.75:0.84:0.88:0.86	1170000	1030000	1.00:0.88	53007	Protein RUFY3 OS=Mus musculus GN=Rufy3 PE=1 SV=1
121	344	Q3UV17|K22O_MOUSE	1.18	4	4	1	N-ethylmaleimide on cysteines; D5 N-ethylmaleimide on cysteines; NEM_LysineArginine	770000	-	784000	491000	243000	383000	390000	1110000	1.57:-:1.60:1.00:0.49:0.78:0.79:2.27	682000	533000	1.00:0.78	62845	Keratin type II cytoskeletal 2 oral OS=Mus musculus GN=Krt76 PE=2 SV=1
397	424	Q60597|ODO1_MOUSE	1.17	3	3	3		342000	295000	270000	352000	139000	233000	457000	199000	0.97:0.84:0.77:1.00:0.39:0.66:1.30:0.57	315000	268000	1.00:0.85	116449	2-oxoglutarate dehydrogenase mitochondrial OS=Mus musculus GN=Ogdh PE=1 SV=3
659	2379	Q61548|AP180_MOUSE	1.16	1	1	1		192000	278000	195000	304000	300000	263000	254000	268000	0.63:0.91:0.64:1.00:0.99:0.86:0.84:0.88	242000	271000	1.00:1.12	91851	Clathrin coat assembly protein AP180 OS=Mus musculus GN=Snap91 PE=1 SV=1
907	2574	P15379|CD44_MOUSE	1.16	1	1	1		64900	61900	70500	0	0	109000	247000	0	1.00:0.95:1.09:0:0:1.69:3.81:0	49300	89200	1.00:1.81	85617	CD44 antigen OS=Mus musculus GN=Cd44 PE=1 SV=3
533	625	Q6X893|CTL1_MOUSE	1.15	4	2	2	D5 N-ethylmaleimide on cysteines	530000	564000	319000	595000	497000	369000	317000	408000	0.89:0.95:0.54:1.00:0.84:0.62:0.53:0.68	502000	398000	1.00:0.79	73083	Choline transporter-like protein 1 OS=Mus musculus GN=Slc44a1 PE=1 SV=2
266	341	P62806|H4_MOUSE	1.15	52	6	6	NEM_LysineArginine	1780000	2680000	1640000	3120000	1150000	1780000	4540000	1450000	0.57:0.86:0.53:1.00:0.37:0.57:1.45:0.47	2300000	2230000	1.00:0.97	11367	Histone H4 OS=Mus musculus GN=Hist1h4a PE=1 SV=2
48	67	P56480|ATPB_MOUSE	1.11	44	16	16	Oxidation (M); NEM_LysineArginine	11400000	11100000	9050000	13200000	8620000	9740000	14200000	9370000	0.86:0.84:0.68:1.00:0.65:0.74:1.08:0.71	11200000	10500000	1.00:0.94	56301	ATP synthase subunit beta mitochondrial OS=Mus musculus GN=Atp5b PE=1 SV=2
436	408	Q07076|ANXA7_MOUSE	1.1	7	3	3	NEM_LysineArginine	229000	244000	241000	256000	188000	214000	319000	187000	0.89:0.96:0.94:1.00:0.73:0.84:1.25:0.73	241000	227000	1.00:0.94	49939	Annexin A7 OS=Mus musculus GN=Anxa7 PE=2 SV=1
691	1549	P63005|LIS1_MOUSE	1.09	2	1	1		-	230000	219000	214000	156000	167000	235000	137000	-:1.08:1.02:1.00:0.73:0.78:1.10:0.64	221000	174000	1.00:0.79	46670	Platelet-activating factor acetylhydrolase IB subunit alpha OS=Mus musculus GN=Pafah1b1 PE=1 SV=2
393	473	P19157|GSTP1_MOUSE	1.09	20	3	3		702000	749000	1060000	788000	713000	781000	1050000	745000	0.89:0.95:1.35:1.00:0.91:0.99:1.34:0.95	804000	824000	1.00:1.02	23609	Glutathione S-transferase P 1 OS=Mus musculus GN=Gstp1 PE=1 SV=2
742	1072	Q80ZJ8|EFC4A_MOUSE	1.09	2	1	1		524000	349000	385000	318000	546000	237000	142000	490000	1.65:1.10:1.21:1.00:1.72:0.74:0.45:1.54	394000	354000	1.00:0.90	44438	EF-hand calcium-binding domain-containing protein 4A OS=Mus musculus GN=Efcab4a PE=2 SV=2
1073	3035	Q05186|RCN1_MOUSE	1.06	4	1	1		70100	0	0	0	0	0	140000	0	1.00:0:0:0:0:0:1.99:0	17500	34900	1.00:1.99	38113	Reticulocalbin-1 OS=Mus musculus GN=Rcn1 PE=1 SV=1
999	3096	Q8BPB5|FBLN3_MOUSE	1.05	2	1	1	D5 N-ethylmaleimide on cysteines	214000	347000	323000	141000	252000	246000	440000	377000	1.52:2.46:2.29:1.00:1.79:1.75:3.12:2.68	256000	329000	1.00:1.28	54953	EGF-containing fibulin-like extracellular matrix protein 1 OS=Mus musculus GN=Efemp1 PE=2 SV=1
812	2337	O70591|PFD2_MOUSE	1.02	6	1	1		329000	445000	0	311000	0	0	590000	0	1.06:1.43:0:1.00:0:0:1.90:0	271000	148000	1.00:0.54	16534	Prefoldin subunit 2 OS=Mus musculus GN=Pfdn2 PE=2 SV=2
337	353	O35566|CD151_MOUSE	1.02	15	4	4	D5 N-ethylmaleimide on cysteines; NEM_LysineArginine	625000	651000	506000	612000	657000	444000	633000	805000	1.02:1.06:0.83:1.00:1.07:0.72:1.03:1.31	599000	652000	1.00:1.09	28246	CD151 antigen OS=Mus musculus GN=Cd151 PE=2 SV=2
31	26	P07356|ANXA2_MOUSE	1.01	66	30	28	Oxidation (M); N-ethylmaleimide on cysteines; D5 N-ethylmaleimide on cysteines; NEM_LysineArginine	17100000	18700000	18200000	16300000	17800000	15800000	20500000	17100000	1.05:1.15:1.12:1.00:1.09:0.97:1.26:1.05	17600000	17800000	1.00:1.01	38676	Annexin A2 OS=Mus musculus GN=Anxa2 PE=1 SV=2
510	1395	Q6ZQ12|NINL_MOUSE	1.01	1	1	1		213000	84000	117000	120000	61100	100000	-	137000	1.78:0.70:0.97:1.00:0.51:0.83:-:1.14	134000	99500	1.00:0.74	157838	Ninein-like protein OS=Mus musculus GN=Ninl PE=2 SV=3
38	18	Q8VDN2|AT1A1_MOUSE	1.01	35	32	15	Oxidation (M); N-ethylmaleimide on cysteines; D5 N-ethylmaleimide on cysteines; NEM_LysineArginine	3860000	4730000	4480000	4140000	4370000	4000000	3780000	4310000	0.93:1.14:1.08:1.00:1.06:0.97:0.91:1.04	4300000	4110000	1.00:0.96	112982	Sodium/potassium-transporting ATPase subunit alpha-1 OS=Mus musculus GN=Atp1a1 PE=1 SV=1
344	415	Q9QYB8|ADDB_MOUSE	1	5	3	2		517000	552000	480000	568000	549000	518000	540000	470000	0.91:0.97:0.84:1.00:0.97:0.91:0.95:0.83	529000	519000	1.00:0.98	80642	Beta-adducin OS=Mus musculus GN=Add2 PE=1 SV=4
468	1756	Q9CQI3|GMFB_MOUSE	0.98	24	2	2	NEM_LysineArginine	993000	987000	1310000	1680000	1070000	1090000	1990000	980000	0.59:0.59:0.78:1.00:0.63:0.65:1.19:0.58	1200000	1280000	1.00:1.07	16723	Glia maturation factor beta OS=Mus musculus GN=Gmfb PE=1 SV=3
358	617	Q61738|ITA7_MOUSE	0.98	1	1	1		72000	0	0	0	48800	0	90400	0	1.00:0:0:0:0.68:0:1.26:0	18000	34800	1.00:1.93	129329	Integrin alpha-7 OS=Mus musculus GN=Itga7 PE=1 SV=3
540	533	P09055|ITB1_MOUSE	0.97	4	3	3		521000	677000	562000	562000	335000	755000	1140000	385000	0.93:1.20:1.00:1.00:0.60:1.34:2.03:0.69	581000	654000	1.00:1.13	88231	Integrin beta-1 OS=Mus musculus GN=Itgb1 PE=1 SV=1
440	355	Q9Z0U1|ZO2_MOUSE	0.96	3	3	3		54100	108000	74400	98000	53800	122000	132000	105000	0.55:1.10:0.76:1.00:0.55:1.24:1.35:1.07	83500	103000	1.00:1.24	131280	Tight junction protein ZO-2 OS=Mus musculus GN=Tjp2 PE=1 SV=2
1071	3047	P70271|PDLI4_MOUSE	0.96	3	1	1		99300	0	0	0	0	0	189000	0	1.00:0:0:0:0:0:1.91:0	24800	47300	1.00:1.91	35572	PDZ and LIM domain protein 4 OS=Mus musculus GN=Pdlim4 PE=1 SV=2
972	3028	O88643|PAK1_MOUSE	0.94	2	1	1		0	80200	68300	0	0	70100	83700	95200	0:1.00:0.85:0:0:0.88:1.04:1.19	37100	62200	1.00:1.68	60737	Serine/threonine-protein kinase PAK 1 OS=Mus musculus GN=Pak1 PE=1 SV=1
1012	2135	P97300|NPTN_MOUSE	0.94	2	1	1		117000	145000	0	0	0	0	146000	0	1.00:1.24:0:0:0:0:1.25:0	65500	36600	1.00:0.56	44373	Neuroplastin OS=Mus musculus GN=Nptn PE=1 SV=3
271	535	Q9DCU2|PLLP_MOUSE	0.93	26	3	3		6290000	7280000	6500000	7090000	7820000	6610000	7360000	5550000	0.89:1.03:0.92:1.00:1.10:0.93:1.04:0.78	6790000	6840000	1.00:1.01	19801	Plasmolipin OS=Mus musculus GN=Pllp PE=2 SV=1
698	1375	Q61753|SERA_MOUSE	0.92	3	1	1		270000	289000	424000	306000	161000	331000	394000	269000	0.88:0.94:1.39:1.00:0.53:1.08:1.28:0.88	323000	289000	1.00:0.90	56586	D-3-phosphoglycerate dehydrogenase OS=Mus musculus GN=Phgdh PE=1 SV=3
447	808	P48774|GSTM5_MOUSE	0.9	9	2	1		333000	490000	524000	475000	499000	491000	552000	437000	0.70:1.03:1.10:1.00:1.05:1.03:1.16:0.92	456000	495000	1.00:1.09	26635	Glutathione S-transferase Mu 5 OS=Mus musculus GN=Gstm5 PE=1 SV=1
91	138	Q62000|MIME_MOUSE	0.88	30	11	10	NEM_LysineArginine	2450000	2050000	1370000	2330000	1310000	1750000	2400000	2590000	1.05:0.88:0.59:1.00:0.56:0.75:1.03:1.11	2050000	2010000	1.00:0.98	34012	Mimecan OS=Mus musculus GN=Ogn PE=2 SV=1
507	603	Q6P069|SORCN_MOUSE	0.88	8	2	2		233000	397000	396000	430000	325000	320000	532000	339000	0.54:0.92:0.92:1.00:0.76:0.75:1.24:0.79	383000	379000	1.00:0.99	21627	Sorcin OS=Mus musculus GN=Sri PE=1 SV=1
668	1891	P56382|ATP5E_MOUSE	0.88	15	1	1		708000	-	562000	777000	402000	568000	735000	581000	0.91:-:0.72:1.00:0.52:0.73:0.95:0.75	683000	572000	1.00:0.84	5838	ATP synthase subunit epsilon mitochondrial OS=Mus musculus GN=Atp5e PE=2 SV=2
747	1841	Q9Z127|LAT1_MOUSE	0.87	4	2	2		245000	207000	206000	254000	144000	229000	114000	261000	0.97:0.81:0.81:1.00:0.57:0.90:0.45:1.03	228000	187000	1.00:0.82	55902	Large neutral amino acids transporter small subunit 1 OS=Mus musculus GN=Slc7a5 PE=1 SV=1
346	235	Q3UM45|PP1R7_MOUSE	0.86	18	5	5		292000	254000	233000	230000	294000	193000	257000	320000	1.27:1.10:1.01:1.00:1.28:0.84:1.12:1.39	252000	266000	1.00:1.06	41292	Protein phosphatase 1 regulatory subunit 7 OS=Mus musculus GN=Ppp1r7 PE=1 SV=2
191	254	P09411|PGK1_MOUSE	0.86	12	6	1	NEM_LysineArginine	219000	289000	241000	209000	155000	242000	274000	188000	1.05:1.38:1.15:1.00:0.74:1.16:1.31:0.90	239000	215000	1.00:0.90	44550	Phosphoglycerate kinase 1 OS=Mus musculus GN=Pgk1 PE=1 SV=4
361	294	Q62417|SRBS1_MOUSE	0.86	2	3	3		220000	217000	192000	222000	188000	203000	210000	197000	0.99:0.98:0.87:1.00:0.85:0.92:0.95:0.89	212000	200000	1.00:0.94	143070	Sorbin and SH3 domain-containing protein 1 OS=Mus musculus GN=Sorbs1 PE=1 SV=2
314	331	O88456|CPNS1_MOUSE	0.86	29	5	5	N-ethylmaleimide on cysteines	843000	1020000	957000	985000	922000	987000	1230000	770000	0.85:1.04:0.97:1.00:0.94:1.00:1.25:0.78	952000	977000	1.00:1.03	28463	Calpain small subunit 1 OS=Mus musculus GN=Capns1 PE=2 SV=1
392	316	Q02248|CTNB1_MOUSE	0.85	4	2	2		299000	125000	90000	137000	169000	168000	171000	111000	2.17:0.91:0.65:1.00:1.23:1.22:1.24:0.81	173000	155000	1.00:0.89	85471	Catenin beta-1 OS=Mus musculus GN=Ctnnb1 PE=1 SV=1
733	3240	Q4VA36|CCD84_MOUSE	0.84	2	1	1	NEM_LysineArginine	688000	653000	509000	616000	402000	504000	797000	415000	1.12:1.06:0.83:1.00:0.65:0.82:1.29:0.67	616000	530000	1.00:0.86	37701	Coiled-coil domain-containing protein 84 OS=Mus musculus GN=Ccdc84 PE=2 SV=1
326	187	P26443|DHE3_MOUSE	0.84	12	8	7	NEM_LysineArginine	530000	279000	325000	428000	285000	331000	597000	363000	1.24:0.65:0.76:1.00:0.66:0.77:1.39:0.85	390000	394000	1.00:1.01	61337	Glutamate dehydrogenase 1 mitochondrial OS=Mus musculus GN=Glud1 PE=1 SV=1
560	1764	Q61206|PA1B2_MOUSE	0.84	12	2	2		1190000	1480000	1150000	1200000	1210000	1240000	1590000	1230000	0.99:1.23:0.96:1.00:1.00:1.03:1.33:1.02	1260000	1320000	1.00:1.05	25581	Platelet-activating factor acetylhydrolase IB subunit beta OS=Mus musculus GN=Pafah1b2 PE=1 SV=2
704	2210	Q61572|FOXC1_MOUSE	0.83	1	1	1		232000	357000	277000	380000	377000	285000	412000	251000	0.61:0.94:0.73:1.00:0.99:0.75:1.08:0.66	311000	331000	1.00:1.06	56954	Forkhead box protein C1 OS=Mus musculus GN=Foxc1 PE=2 SV=2
954	3173	Q91VR7|MLP3A_MOUSE	0.82	6	1	1		247000	175000	126000	210000	-	137000	203000	137000	1.17:0.83:0.60:1.00:-:0.65:0.97:0.65	189000	159000	1.00:0.84	14272	Microtubule-associated proteins 1A/1B light chain 3A OS=Mus musculus GN=Map1lc3a PE=2 SV=1
664	3007	Q9WVC3|CAV2_MOUSE	0.82	7	1	1		1590000	1090000	1110000	1120000	-	944000	1250000	872000	1.42:0.97:0.99:1.00:-:0.84:1.12:0.78	1230000	1020000	1.00:0.83	18227	Caveolin-2 OS=Mus musculus GN=Cav2 PE=1 SV=1
454	783	P09803|CADH1_MOUSE	0.79	4	2	2		689000	451000	552000	660000	670000	601000	651000	797000	1.04:0.68:0.84:1.00:1.02:0.91:0.99:1.21	588000	680000	1.00:1.16	98256	Cadherin-1 OS=Mus musculus GN=Cdh1 PE=1 SV=1
459	853	Q8JZQ2|AFG32_MOUSE	0.79	2	1	1		164000	108000	146000	125000	-	148000	332000	97700	1.31:0.86:1.17:1.00:-:1.18:2.65:0.78	136000	193000	1.00:1.42	89519	AFG3-like protein 2 OS=Mus musculus GN=Afg3l2 PE=1 SV=1
931	1555	Q61035|SYHC_MOUSE	0.78	2	1	1		255000	213000	290000	283000	229000	232000	432000	272000	0.90:0.75:1.02:1.00:0.81:0.82:1.53:0.96	260000	291000	1.00:1.12	57416	Histidyl-tRNA synthetase cytoplasmic OS=Mus musculus GN=Hars PE=2 SV=1
776	2363	Q8R3U1|PAG16_MOUSE	0.77	6	1	1		725000	575000	808000	506000	858000	686000	866000	-	1.43:1.13:1.60:1.00:1.70:1.35:1.71:-	654000	803000	1.00:1.23	17872	Group XVI phospholipase A2 OS=Mus musculus GN=Pla2g16 PE=1 SV=2
425	297	P56399|UBP5_MOUSE	0.77	5	3	3	NEM_LysineArginine	323000	387000	367000	633000	342000	322000	369000	282000	0.51:0.61:0.58:1.00:0.54:0.51:0.58:0.44	386000	329000	1.00:0.85	95833	Ubiquitin carboxyl-terminal hydrolase 5 OS=Mus musculus GN=Usp5 PE=1 SV=1
590	358	Q9EQF6|DPYL5_MOUSE	0.76	6	3	2	N-ethylmaleimide on cysteines; NEM_LysineArginine	242000	390000	343000	312000	302000	295000	213000	-	0.77:1.25:1.10:1.00:0.97:0.95:0.68:-	322000	270000	1.00:0.84	61516	Dihydropyrimidinase-related protein 5 OS=Mus musculus GN=Dpysl5 PE=1 SV=1
239	139	Q61001|LAMA5_MOUSE	0.76	3	8	8	D5 N-ethylmaleimide on cysteines	191000	129000	117000	171000	68400	164000	241000	37500	1.12:0.76:0.68:1.00:0.40:0.96:1.41:0.22	149000	125000	1.00:0.84	404013	Laminin subunit alpha-5 OS=Mus musculus GN=Lama5 PE=1 SV=3
432	1915	Q99LX0|PARK7_MOUSE	0.75	6	1	1	NEM_LysineArginine	613000	754000	760000	1030000	700000	769000	940000	836000	0.59:0.73:0.74:1.00:0.68:0.75:0.91:0.81	790000	811000	1.00:1.03	20021	Protein DJ-1 OS=Mus musculus GN=Park7 PE=1 SV=1
343	399	P51174|ACADL_MOUSE	0.75	7	3	3	NEM_LysineArginine	695000	715000	451000	693000	637000	584000	976000	419000	1.00:1.03:0.65:1.00:0.92:0.84:1.41:0.60	639000	654000	1.00:1.02	47908	Long-chain specific acyl-CoA dehydrogenase mitochondrial OS=Mus musculus GN=Acadl PE=2 SV=2
107	93	Q70IV5|SYNEM_MOUSE	0.75	7	10	9	N-ethylmaleimide on cysteines	479000	613000	446000	556000	388000	568000	344000	475000	0.86:1.10:0.80:1.00:0.70:1.02:0.62:0.85	524000	444000	1.00:0.85	173208	Synemin OS=Mus musculus GN=Synm PE=1 SV=2
410	526	P20108|PRDX3_MOUSE	0.75	12	3	3		443000	462000	475000	481000	430000	405000	729000	371000	0.92:0.96:0.99:1.00:0.89:0.84:1.51:0.77	465000	484000	1.00:1.04	28127	Thioredoxin-dependent peroxide reductase mitochondrial OS=Mus musculus GN=Prdx3 PE=1 SV=1
997	3087	Q8CIB5|FERM2_MOUSE	0.74	2	1	1		0	0	84100	99300	0	0	111000	0	0:0:0.85:1.00:0:0:1.12:0	45900	27800	1.00:0.61	77800	Fermitin family homolog 2 OS=Mus musculus GN=Fermt2 PE=1 SV=1
1079	3013	Q922E4|PCY2_MOUSE	0.74	3	1	1		0	76000	86500	113000	0	0	446000	0	0:0.67:0.76:1.00:0:0:3.93:0	69000	112000	1.00:1.62	45235	Ethanolamine-phosphate cytidylyltransferase OS=Mus musculus GN=Pcyt2 PE=1 SV=1
275	195	Q01149|CO1A2_MOUSE	0.73	3	3	3		370000	271000	310000	208000	415000	143000	205000	413000	1.78:1.31:1.49:1.00:2.00:0.69:0.98:1.99	290000	294000	1.00:1.01	129557	Collagen alpha-2(I) chain OS=Mus musculus GN=Col1a2 PE=2 SV=2
815	1522	Q91V61|SFXN3_MOUSE	0.72	4	1	1		-	228000	173000	217000	108000	164000	321000	111000	-:1.05:0.80:1.00:0.50:0.76:1.48:0.51	206000	176000	1.00:0.86	35406	Sideroflexin-3 OS=Mus musculus GN=Sfxn3 PE=1 SV=1
676	922	Q60598|SRC8_MOUSE	0.71	2	1	1		546000	683000	-	375000	903000	469000	685000	434000	1.46:1.82:-:1.00:2.41:1.25:1.83:1.16	535000	623000	1.00:1.16	61260	Src substrate cortactin OS=Mus musculus GN=Cttn PE=1 SV=1
782	784	Q62418|DBNL_MOUSE	0.7	6	2	2		38200	76600	0	127000	67800	34000	73300	48400	0.30:0.60:0:1.00:0.53:0.27:0.58:0.38	60400	55900	1.00:0.92	48700	Drebrin-like protein OS=Mus musculus GN=Dbnl PE=1 SV=2
810	2639	Q61820|RANT_MOUSE	0.7	4	1	1		50000	0	0	58300	0	0	169000	0	0.86:0:0:1.00:0:0:2.90:0	27100	42300	1.00:1.56	24452	GTP-binding nuclear protein Ran testis-specific isoform OS=Mus musculus GN=Rasl2-9 PE=2 SV=1
319	572	O08788|DCTN1_MOUSE	0.66	1	1	1		148000	289000	163000	151000	156000	137000	127000	-	0.99:1.92:1.09:1.00:1.04:0.91:0.84:-	188000	140000	1.00:0.75	141691	Dynactin subunit 1 OS=Mus musculus GN=Dctn1 PE=1 SV=2
725	1800	Q9D1K2|VATF_MOUSE	0.66	7	1	1		0	45500	33500	33700	39100	45000	65200	0	0:1.35:0.99:1.00:1.16:1.33:1.93:0	28200	37300	1.00:1.32	13370	V-type proton ATPase subunit F OS=Mus musculus GN=Atp6v1f PE=1 SV=2
525	1284	Q9Z2B5|E2AK3_MOUSE	0.66	1	1	1		145000	0	0	198000	93300	124000	145000	112000	0.73:0:0:1.00:0.47:0.63:0.73:0.56	85700	119000	1.00:1.38	124682	Eukaryotic translation initiation factor 2-alpha kinase 3 OS=Mus musculus GN=Eif2ak3 PE=1 SV=1
165	169	Q8BY89|CTL2_MOUSE	0.66	13	7	7	D5 N-ethylmaleimide on cysteines; NEM_LysineArginine	1150000	1240000	1100000	1190000	1240000	1140000	1160000	1120000	0.96:1.04:0.93:1.00:1.04:0.95:0.97:0.93	1170000	1160000	1.00:0.99	79924	Choline transporter-like protein 2 OS=Mus musculus GN=Slc44a2 PE=1 SV=1
399	2063	P54254|ATX1_MOUSE	0.65	1	1	1		102000	79500	112000	119000	123000	116000	110000	115000	0.85:0.67:0.94:1.00:1.04:0.97:0.92:0.96	103000	116000	1.00:1.12	83793	Ataxin-1 OS=Mus musculus GN=Atxn1 PE=1 SV=2
910	2640	O54834|RHG06_MOUSE	0.64	1	1	1		82800	56400	55700	85000	39300	67000	123000	81900	0.97:0.66:0.66:1.00:0.46:0.79:1.45:0.96	70000	77800	1.00:1.11	108844	Rho GTPase-activating protein 6 OS=Mus musculus GN=Arhgap6 PE=1 SV=3
315	482	P18572|BASI_MOUSE	0.64	8	3	3	D5 N-ethylmaleimide on cysteines	675000	841000	616000	823000	574000	713000	945000	638000	0.82:1.02:0.75:1.00:0.70:0.87:1.15:0.78	739000	718000	1.00:0.97	42445	Basigin OS=Mus musculus GN=Bsg PE=1 SV=2
738	419	Q08331|CALB2_MOUSE	0.64	17	4	4	N-ethylmaleimide on cysteines; NEM_LysineArginine	221000	272000	68000	58600	97300	124000	195000	169000	3.78:4.64:1.16:1.00:1.66:2.12:3.33:2.89	155000	146000	1.00:0.95	31373	Calretinin OS=Mus musculus GN=Calb2 PE=1 SV=3
703	1160	Q9DBG9|TX1B3_MOUSE	0.62	19	2	1		215000	0	69200	117000	0	0	324000	231000	1.83:0:0.59:1.00:0:0:2.76:1.97	100000	139000	1.00:1.38	13723	Tax1-binding protein 3 OS=Mus musculus GN=Tax1bp3 PE=1 SV=1
936	2259	Q9DCD0|6PGD_MOUSE	0.61	3	1	1		743000	723000	668000	1050000	-	659000	755000	462000	0.71:0.69:0.64:1.00:-:0.63:0.72:0.44	795000	625000	1.00:0.79	53247	6-phosphogluconate dehydrogenase decarboxylating OS=Mus musculus GN=Pgd PE=2 SV=3
199	236	P63321|RALA_MOUSE	0.6	34	8	7	NEM_LysineArginine	1730000	1710000	1730000	1540000	1480000	1370000	1320000	1540000	1.12:1.11:1.12:1.00:0.96:0.89:0.86:1.00	1670000	1430000	1.00:0.85	23553	Ras-related protein Ral-A OS=Mus musculus GN=Rala PE=1 SV=1
692	2652	P97352|S10AD_MOUSE	0.6	10	1	1	NEM_LysineArginine	341000	381000	303000	361000	371000	320000	415000	195000	0.94:1.05:0.84:1.00:1.03:0.89:1.15:0.54	346000	325000	1.00:0.94	11158	Protein S100-A13 OS=Mus musculus GN=S100a13 PE=1 SV=1
394	475	Q63918|SDPR_MOUSE	0.58	7	3	3		184000	162000	183000	146000	156000	125000	225000	154000	1.26:1.11:1.25:1.00:1.07:0.86:1.54:1.05	169000	165000	1.00:0.98	46764	Serum deprivation-response protein OS=Mus musculus GN=Sdpr PE=1 SV=3
877	1342	Q99L88|SNTB1_MOUSE	0.58	2	1	1		159000	228000	204000	191000	166000	315000	205000	197000	0.83:1.20:1.07:1.00:0.87:1.65:1.08:1.03	195000	221000	1.00:1.13	58081	Beta-1-syntrophin OS=Mus musculus GN=Sntb1 PE=1 SV=4
566	571	P13595|NCAM1_MOUSE	0.57	3	2	2		482000	37000	448000	594000	0	693000	802000	548000	0.81:0.06:0.75:1.00:0:1.17:1.35:0.92	390000	511000	1.00:1.31	119427	Neural cell adhesion molecule 1 OS=Mus musculus GN=Ncam1 PE=1 SV=3
967	2456	Q62446|FKBP3_MOUSE	0.56	4	1	1		352000	408000	272000	315000	405000	289000	333000	414000	1.12:1.30:0.86:1.00:1.28:0.92:1.06:1.31	337000	360000	1.00:1.07	25148	Peptidyl-prolyl cis-trans isomerase FKBP3 OS=Mus musculus GN=Fkbp3 PE=1 SV=2
639	629	Q8VED5|K2C79_MOUSE	0.56	4	2	1		890000	375000	1510000	519000	510000	421000	755000	1190000	1.71:0.72:2.90:1.00:0.98:0.81:1.45:2.30	823000	720000	1.00:0.88	57552	Keratin type II cytoskeletal 79 OS=Mus musculus GN=Krt79 PE=1 SV=2
832	706	P56375|ACYP2_MOUSE	0.54	9	1	1		145000	88000	0	0	0	0	0	164000	1.00:0.61:0:0:0:0:0:1.13	58300	40900	1.00:0.70	10895	Acylphosphatase-2 OS=Mus musculus GN=Acyp2 PE=2 SV=1
930	2050	Q80XI4|PI42B_MOUSE	0.53	4	2	1		0	79100	63000	144000	93300	115000	158000	0	0:0.55:0.44:1.00:0.65:0.80:1.09:0	71600	91500	1.00:1.28	47319	Phosphatidylinositol-5-phosphate 4-kinase type-2 beta OS=Mus musculus GN=Pip4k2b PE=1 SV=1
814	1405	P80313|TCPH_MOUSE	0.53	2	1	1		154000	150000	302000	105000	-	192000	220000	228000	1.47:1.42:2.88:1.00:-:1.83:2.09:2.17	178000	213000	1.00:1.20	59652	T-complex protein 1 subunit eta OS=Mus musculus GN=Cct7 PE=1 SV=1
644	3041	Q60994|ADIPO_MOUSE	0.52	4	1	1		334000	145000	366000	0	0	190000	715000	105000	1.00:0.43:1.10:0:0:0.57:2.14:0.32	211000	253000	1.00:1.20	26841	Adiponectin OS=Mus musculus GN=Adipoq PE=1 SV=1
838	2058	Q9DB20|ATPO_MOUSE	0.51	9	1	1		1190000	958000	715000	892000	429000	1290000	840000	740000	1.34:1.07:0.80:1.00:0.48:1.44:0.94:0.83	940000	824000	1.00:0.88	23364	ATP synthase subunit O mitochondrial OS=Mus musculus GN=Atp5o PE=1 SV=1
260	337	Q61171|PRDX2_MOUSE	0.51	33	7	7	NEM_LysineArginine	2080000	870000	1930000	1200000	1940000	1100000	1350000	1970000	1.72:0.72:1.60:1.00:1.61:0.92:1.12:1.64	1520000	1590000	1.00:1.05	21779	Peroxiredoxin-2 OS=Mus musculus GN=Prdx2 PE=1 SV=3
342	374	P61027|RAB10_MOUSE	0.5	16	3	2		194000	308000	274000	212000	165000	215000	324000	234000	0.91:1.45:1.29:1.00:0.78:1.01:1.53:1.10	247000	235000	1.00:0.95	22541	Ras-related protein Rab-10 OS=Mus musculus GN=Rab10 PE=1 SV=1
536	1772	Q3UZP4|SVIP_MOUSE	0.5	30	2	2	NEM_LysineArginine	326000	367000	299000	359000	479000	341000	264000	344000	0.91:1.02:0.83:1.00:1.34:0.95:0.74:0.96	341000	357000	1.00:1.05	8364	Small VCP/p97-interacting protein OS=Mus musculus GN=Svip PE=2 SV=1
802	3125	Q9JIZ9|PLS3_MOUSE	0.48	3	1	1		311000	355000	362000	296000	357000	362000	310000	365000	1.05:1.20:1.22:1.00:1.20:1.22:1.04:1.23	331000	348000	1.00:1.05	31803	Phospholipid scramblase 3 OS=Mus musculus GN=Plscr3 PE=2 SV=1
970	2676	P52825|CPT2_MOUSE	0.47	2	1	1		127000	0	141000	0	0	88100	111000	0	1.00:0:1.11:0:0:0.69:0.87:0	67200	49700	1.00:0.74	73927	Carnitine O-palmitoyltransferase 2 mitochondrial OS=Mus musculus GN=Cpt2 PE=1 SV=1
334	151	P26043|RADI_MOUSE	0.46	12	8	1	NEM_LysineArginine	151000	135000	0	0	80800	0	0	135000	1.00:0.89:0:0:0.53:0:0:0.89	71500	54000	1.00:0.76	68601	Radixin OS=Mus musculus GN=Rdx PE=1 SV=2
488	860	P15626|GSTM2_MOUSE	0.46	10	2	1		555000	477000	565000	486000	455000	515000	876000	439000	1.14:0.98:1.16:1.00:0.93:1.06:1.80:0.90	521000	571000	1.00:1.10	25717	Glutathione S-transferase Mu 2 OS=Mus musculus GN=Gstm2 PE=1 SV=2
683	430	Q8VCT4|CES3_MOUSE	0.45	5	3	2		125000	42400	124000	48700	17800	32300	228000	34200	2.57:0.87:2.54:1.00:0.37:0.66:4.69:0.70	85100	64500	1.00:0.76	61788	Carboxylesterase 3 OS=Mus musculus GN=Ces3 PE=1 SV=1
799	3034	O09164|SODE_MOUSE	0.45	5	1	1	D5 N-ethylmaleimide on cysteines	148000	213000	86100	162000	92500	138000	287000	-	0.91:1.31:0.53:1.00:0.57:0.85:1.77:-	153000	173000	1.00:1.13	27392	Extracellular superoxide dismutase [Cu-Zn] OS=Mus musculus GN=Sod3 PE=1 SV=1
646	3003	Q9Z239|PLM_MOUSE	0.44	13	1	1		573000	603000	637000	508000	604000	414000	573000	644000	1.13:1.19:1.25:1.00:1.19:0.82:1.13:1.27	580000	559000	1.00:0.96	10323	Phospholemman OS=Mus musculus GN=Fxyd1 PE=1 SV=1
749	986	Q61166|MARE1_MOUSE	0.43	7	1	1	N-ethylmaleimide on cysteines	291000	189000	236000	228000	211000	205000	277000	210000	1.28:0.83:1.03:1.00:0.93:0.90:1.21:0.92	236000	226000	1.00:0.96	30016	Microtubule-associated protein RP/EB family member 1 OS=Mus musculus GN=Mapre1 PE=1 SV=3
851	600	P30999|CTND1_MOUSE	0.41	1	1	1		0	107000	0	0	145000	0	0	0	0:1.00:0:0:1.36:0:0:0	26700	36200	1.00:1.36	104925	Catenin delta-1 OS=Mus musculus GN=Ctnnd1 PE=1 SV=2
788	2133	P63038|CH60_MOUSE	0.41	2	1	1		821000	1020000	759000	778000	666000	723000	1290000	519000	1.06:1.32:0.97:1.00:0.86:0.93:1.66:0.67	845000	800000	1.00:0.95	60956	60 kDa heat shock protein mitochondrial OS=Mus musculus GN=Hspd1 PE=1 SV=1
739	759	Q61391|NEP_MOUSE	0.4	1	1	1		113000	144000	119000	151000	96300	106000	-	145000	0.75:0.95:0.79:1.00:0.64:0.70:-:0.96	132000	116000	1.00:0.88	85702	Neprilysin OS=Mus musculus GN=Mme PE=1 SV=3
813	1682	P80315|TCPD_MOUSE	0.37	3	1	1		-	232000	252000	132000	210000	218000	325000	150000	-:1.76:1.91:1.00:1.59:1.65:2.47:1.14	205000	226000	1.00:1.10	58066	T-complex protein 1 subunit delta OS=Mus musculus GN=Cct4 PE=1 SV=3
792	664	Q80SW1|SAHH2_MOUSE	0.35	2	1	1		0	164000	0	0	0	0	129000	0	0:1.00:0:0:0:0:0.79:0	40900	32200	1.00:0.79	58952	Putative adenosylhomocysteinase 2 OS=Mus musculus GN=Ahcyl1 PE=1 SV=1
581	828	P62071|RRAS2_MOUSE	0.34	14	2	1		41900	71200	74700	42500	60800	64700	63300	61100	0.99:1.68:1.76:1.00:1.43:1.52:1.49:1.44	57600	62500	1.00:1.09	23400	Ras-related protein R-Ras2 OS=Mus musculus GN=Rras2 PE=1 SV=1
625	681	Q7TQF7|AMPH_MOUSE	0.32	3	1	1		110000	216000	0	0	217000	185000	0	0	1.00:1.96:0:0:1.97:1.68:0:0	81400	101000	1.00:1.23	75013	Amphiphysin OS=Mus musculus GN=Amph PE=1 SV=1
421	476	Q8K2B3|DHSA_MOUSE	0.3	2	1	1		110000	149000	130000	97700	74700	80700	285000	65600	1.12:1.53:1.33:1.00:0.77:0.83:2.92:0.67	122000	127000	1.00:1.04	72585	Succinate dehydrogenase [ubiquinone] flavoprotein subunit mitochondrial OS=Mus musculus GN=Sdha PE=1 SV=1
994	3144	P00397|COX1_MOUSE	0.3	2	1	1		0	175000	0	167000	0	85300	124000	77000	0:1.05:0:1.00:0:0.51:0.74:0.46	85500	71600	1.00:0.84	56862	Cytochrome c oxidase subunit 1 OS=Mus musculus GN=Mtco1 PE=3 SV=1
755	3070	Q8CDN6|TXNL1_MOUSE	0.29	3	1	1		94700	146000	118000	0	90800	0	122000	100000	1.00:1.54:1.24:0:0.96:0:1.29:1.06	89700	78300	1.00:0.87	32237	Thioredoxin-like protein 1 OS=Mus musculus GN=Txnl1 PE=1 SV=3
722	2997	P28843|DPP4_MOUSE	0.29	2	1	1		118000	176000	181000	145000	113000	148000	-	163000	0.81:1.21:1.24:1.00:0.78:1.02:-:1.12	155000	141000	1.00:0.91	87437	Dipeptidyl peptidase 4 OS=Mus musculus GN=Dpp4 PE=1 SV=3
1027	1482	Q8R3V5|SHLB2_MOUSE	0.28	3	1	1		0	74800	0	0	60500	0	0	0	0:1.00:0:0:0.81:0:0:0	18700	15100	1.00:0.81	44504	Endophilin-B2 OS=Mus musculus GN=Sh3glb2 PE=2 SV=2
471	1766	P04104|K2C1_MOUSE	0.25	4	2	1		1470000	932000	1510000	985000	723000	763000	724000	2580000	1.50:0.95:1.53:1.00:0.73:0.77:0.73:2.62	1230000	1200000	1.00:0.98	65606	Keratin type II cytoskeletal 1 OS=Mus musculus GN=Krt1 PE=1 SV=4
197	326	P62631|EF1A2_MOUSE	0.23	13	6	2	NEM_LysineArginine	162000	262000	67200	193000	0	141000	151000	252000	0.84:1.36:0.35:1.00:0:0.73:0.78:1.31	171000	156000	1.00:0.91	50454	Elongation factor 1-alpha 2 OS=Mus musculus GN=Eef1a2 PE=1 SV=1
190	314	P62880|GBB2_MOUSE	0.23	11	5	1		572000	488000	570000	455000	488000	552000	588000	513000	1.26:1.07:1.25:1.00:1.07:1.21:1.29:1.13	521000	535000	1.00:1.03	37331	Guanine nucleotide-binding protein G(I)/G(S)/G(T) subunit beta-2 OS=Mus musculus GN=Gnb2 PE=1 SV=3
770	1293	P16406|AMPE_MOUSE	0.21	2	2	1		0	133000	74500	0	78200	0	0	104000	0:1.00:0.56:0:0.59:0:0:0.78	52000	45500	1.00:0.88	107956	Glutamyl aminopeptidase OS=Mus musculus GN=Enpep PE=1 SV=1
331	445	Q8CGP6|H2A1H_MOUSE	0.2	27	4	1	NEM_LysineArginine	43700	89800	44800	81000	0	50600	187000	0	0.54:1.11:0.55:1.00:0:0.62:2.31:0	64800	59400	1.00:0.92	13950	Histone H2A type 1-H OS=Mus musculus GN=Hist1h2ah PE=1 SV=3
705	679	Q8CCX5|KT222_MOUSE	0.2	6	2	1		0	0	0	117000	135000	0	0	0	0:0:0:1.00:1.16:0:0:0	29200	33800	1.00:1.16	34198	Keratin-like protein KRT222 OS=Mus musculus GN=Krt222 PE=2 SV=1
323	1050	Q91Y44|BRDT_MOUSE	0.2	1	2	1		2300000	1390000	1470000	2410000	920000	1330000	2480000	2710000	0.95:0.58:0.61:1.00:0.38:0.55:1.03:1.13	1890000	1860000	1.00:0.98	107315	Bromodomain testis-specific protein OS=Mus musculus GN=Brdt PE=1 SV=2
785	1454	P32883|RASK_MOUSE	0.19	13	2	1	NEM_LysineArginine	0	190000	0	0	0	167000	0	0	0:1.00:0:0:0:0.88:0:0	47400	41800	1.00:0.88	21656	GTPase KRas OS=Mus musculus GN=Kras PE=1 SV=1
629	1123	O54786|DFFA_MOUSE	0.16	4	1	1		212000	353000	152000	318000	149000	203000	489000	231000	0.67:1.11:0.48:1.00:0.47:0.64:1.54:0.73	258000	268000	1.00:1.04	36560	DNA fragmentation factor subunit alpha OS=Mus musculus GN=Dffa PE=1 SV=1
887	3108	Q9WU63|HEBP2_MOUSE	0.15	4	1	1		117000	138000	126000	118000	-	127000	98300	168000	1.00:1.18:1.07:1.00:-:1.08:0.84:1.43	125000	131000	1.00:1.05	23063	Heme-binding protein 2 OS=Mus musculus GN=Hebp2 PE=2 SV=1
532	405	Q9WUA3|K6PP_MOUSE	0.15	4	3	1		546000	0	568000	0	306000	330000	378000	0	1.00:0:1.04:0:0.56:0.60:0.69:0	279000	254000	1.00:0.91	85455	6-phosphofructokinase type C OS=Mus musculus GN=Pfkp PE=1 SV=1
709	1717	Q6NS60|FBX41_MOUSE	0.14	1	1	1		388000	333000	460000	305000	269000	308000	598000	287000	1.27:1.09:1.51:1.00:0.88:1.01:1.96:0.94	372000	366000	1.00:0.98	94331	F-box only protein 41 OS=Mus musculus GN=Fbxo41 PE=1 SV=3
1025	2223	Q6ZQI3|MLEC_MOUSE	0.14	4	1	1		90200	0	105000	91500	0	63000	202000	0	0.99:0:1.15:1.00:0:0.69:2.21:0	71600	66200	1.00:0.92	32342	Malectin OS=Mus musculus GN=Mlec PE=2 SV=2
948	2415	Q61234|SNTA1_MOUSE	0.1	1	1	1		355000	363000	395000	429000	380000	383000	342000	425000	0.83:0.85:0.92:1.00:0.89:0.89:0.80:0.99	386000	383000	1.00:0.99	53665	Alpha-1-syntrophin OS=Mus musculus GN=Snta1 PE=1 SV=1
894	3073	O55125|NIPS1_MOUSE	0.09	3	1	1		566000	428000	369000	492000	0	1070000	0	702000	1.15:0.87:0.75:1.00:0:2.18:0:1.43	464000	444000	1.00:0.96	33363	Protein NipSnap homolog 1 OS=Mus musculus GN=Nipsnap1 PE=1 SV=1
552	1755	P10833|RRAS_MOUSE	0.07	13	2	1		448000	658000	701000	683000	379000	352000	1260000	459000	0.66:0.96:1.03:1.00:0.55:0.52:1.84:0.67	623000	611000	1.00:0.98	23764	Ras-related protein R-Ras OS=Mus musculus GN=Rras PE=2 SV=1
224	182	Q9JI91|ACTN2_MOUSE	0.07	8	7	1	NEM_LysineArginine	34100000	40700000	35900000	43300000	50900000	39600000	26300000	36300000	0.79:0.94:0.83:1.00:1.18:0.92:0.61:0.84	38500000	38300000	1.00:0.99	103653	Alpha-actinin-2 OS=Mus musculus GN=Actn2 PE=1 SV=1
371	372	P61028|RAB8B_MOUSE	0.06	11	2	1		0	137000	198000	88900	0	170000	270000	0	0:1.54:2.23:1.00:0:1.92:3.04:0	106000	110000	1.00:1.04	23603	Ras-related protein Rab-8B OS=Mus musculus GN=Rab8b PE=1 SV=1
903	802	P46938|YAP1_MOUSE	0.06	1	1	1		0	49800	0	34500	55000	32900	0	0	0:1.44:0:1.00:1.59:0.95:0:0	21100	22000	1.00:1.04	52383	Yorkie homolog OS=Mus musculus GN=Yap1 PE=1 SV=2
64	124	Q04447|KCRB_MOUSE	0.06	45	17	13	N-ethylmaleimide on cysteines; NEM_LysineArginine	3530000	4450000	3990000	4000000	3260000	2230000	2970000	2440000	0.88:1.11:1.00:1.00:0.82:0.56:0.74:0.61	3990000	2730000	1.00:0.68	42713	Creatine kinase B-type OS=Mus musculus GN=Ckb PE=1 SV=1
808	772	Q9WTQ5|AKA12_MOUSE	0.05	1	1	1		0	0	0	101000	0	0	104000	0	0:0:0:1.00:0:0:1.03:0	25100	26000	1.00:1.03	180694	A-kinase anchor protein 12 OS=Mus musculus GN=Akap12 PE=1 SV=1
355	500	P97384|ANX11_MOUSE	0.05	3	2	1		0	102000	98700	0	0	0	194000	0	0:1.00:0.96:0:0:0:1.90:0	50300	48600	1.00:0.97	54111	Annexin A11 OS=Mus musculus GN=Anxa11 PE=1 SV=1
446	413	P47857|K6PF_MOUSE	0.03	4	3	1		501000	613000	540000	583000	537000	550000	588000	553000	0.86:1.05:0.93:1.00:0.92:0.94:1.01:0.95	559000	557000	1.00:1.00	85269	6-phosphofructokinase muscle type OS=Mus musculus GN=Pfkm PE=1 SV=3
327	450	Q6PHN9|RAB35_MOUSE	0	7	2	1		0	266000	235000	0	168000	0	334000	0	0:1.00:0.88:0:0.63:0:1.25:0	125000	125000	1.00:1.00	23025	Ras-related protein Rab-35 OS=Mus musculus GN=Rab35 PE=1 SV=1
