# Supplementary material for: Ageing-induced changes in the redox status of peripheral motor nerves imply an effect on redox signalling rather than oxidative damage
Source: Free Radic Biol Med. 2016 May;94:27–35. doi: 10.1016/j.freeradbiomed.2016.02.008 (PMC4851218; doi:10.1016/j.freeradbiomed.2016.02.008)
Supplement: Supplementary file 3 [file mmc3.xlsx]

## Sheet: Sheet1
Accession	Protein	Cys Residue	Peptide Sequence	Replicate Name	Peptide Peak Found Ratio	Peptide Retention Time	Ratio To Standard		Av. Ratio Light:Heavy
P63101	14-3-3 protein theta OS=Mus musculus GN=Ywhaq PE=1 SV=1 - [1433T_MOUSE]	Cys134	YLAEVACGDDR	BMD_2014_01_20_SN_Adult_1	1	43.49	4.682
			YLAEVACGDDR	BMD_2014_01_20_SN_Adult_2	1	43.47	4.4311
			YLAEVACGDDR	BMD_2014_01_20_SN_Adult_3	1	43.48	3.9929
			YLAEVACGDDR	BMD_2014_01_20_SN_Adult_4	1	43.39	4.4158		4.38045
			YLAEVACGDDR	BMD_2014_01_20_SN_Old_1	1	43.43	3.9971
			YLAEVACGDDR	BMD_2014_01_20_SN_Old_2	1	43.48	4.0081
			YLAEVACGDDR	BMD_2014_01_20_SN_Old_3	1	43.57	3.9218
			YLAEVACGDDR	BMD_2014_01_20_SN_Old_4	1	43.49	4.5582		4.1213
P63101	14-3-3 protein zeta/delta OS=Mus musculus GN=Ywhaz PE=1 SV=1 - [1433Z_MOUSE]	Cys25	YDDMAACMK	BMD_2014_01_20_SN_Adult_1	1	43.03	4.2819
			YDDMAACMK	BMD_2014_01_20_SN_Adult_2	1	43	3.0545
			YDDMAACMK	BMD_2014_01_20_SN_Adult_3	1	42.97	3.3036
			YDDMAACMK	BMD_2014_01_20_SN_Adult_4	1	42.92	3.9338		3.64345
			YDDMAACMK	BMD_2014_01_20_SN_Old_1	1	42.95	3.7051
			YDDMAACMK	BMD_2014_01_20_SN_Old_2	1	43.01	3.0246
			YDDMAACMK	BMD_2014_01_20_SN_Old_3	1	43.1	2.8616
			YDDMAACMK	BMD_2014_01_20_SN_Old_4	1	43.01	3.0436		3.15873
P63101	14-3-3 protein zeta/delta OS=Mus musculus GN=Ywhaz PE=1 SV=1 - [1433Z_MOUSE]	Cys94	DICNDVLSLLEK	BMD_2014_01_20_SN_Adult_1	1	86.62	5.245
			DICNDVLSLLEK	BMD_2014_01_20_SN_Adult_2	1	86.56	4.5684
			DICNDVLSLLEK	BMD_2014_01_20_SN_Adult_3	1	86.57	3.8975
			DICNDVLSLLEK	BMD_2014_01_20_SN_Adult_4	1	86.68	5.526		4.80922
			DICNDVLSLLEK	BMD_2014_01_20_SN_Old_1	1	86.57	4.8092
			DICNDVLSLLEK	BMD_2014_01_20_SN_Old_2	1	86.75	5.0765
			DICNDVLSLLEK	BMD_2014_01_20_SN_Old_3	1	90.25	3.3235
			DICNDVLSLLEK	BMD_2014_01_20_SN_Old_4	1	86.63	4.427		4.40905
Q8K010	5-oxoprolinase OS=Mus musculus GN=Oplah PE=2 SV=1 - [OPLA_MOUSE]	Cys1041	CLVGR	BMD_2014_01_20_SN_Adult_1	0.33	44.59	8.1288
			CLVGR	BMD_2014_01_20_SN_Adult_2	0.33	44.55	4.5712
			CLVGR	BMD_2014_01_20_SN_Adult_3	0.33	44.54	7.091
			CLVGR	BMD_2014_01_20_SN_Adult_4	0.33	44.54	8.4254		7.0541
			CLVGR	BMD_2014_01_20_SN_Old_1	0.33	44.53	6.7701
			CLVGR	BMD_2014_01_20_SN_Old_2	0.33	44.56	6.0243
			CLVGR	BMD_2014_01_20_SN_Old_3	0.33	44.66	5.5807
			CLVGR	BMD_2014_01_20_SN_Old_4	0.33	44.58	7.231		6.40152
P68134	Actin, alpha skeletal muscle OS=Mus musculus GN=Acta1 PE=1 SV=1 - [ACTS_MOUSE]	Cys287	CDIDIR	BMD_2014_01_20_SN_Adult_1	1	41.85	5.1152
P68033	Actin, alpha cardiac muscle 1 OS=Mus musculus GN=Actc1 PE=1 SV=1 - [ACTC_MOUSE]	Cys287	CDIDIR	BMD_2014_01_20_SN_Adult_2	1	41.88	6.6738
			CDIDIR	BMD_2014_01_20_SN_Adult_3	1	41.8	15.0892
			CDIDIR	BMD_2014_01_20_SN_Adult_4	1	41.8	3.238		7.52905
			CDIDIR	BMD_2014_01_20_SN_Old_1	0.83	41.76	1.8451
			CDIDIR	BMD_2014_01_20_SN_Old_2	0.83	41.84	2.205
			CDIDIR	BMD_2014_01_20_SN_Old_3	0.83	41.91	9.6414
			CDIDIR	BMD_2014_01_20_SN_Old_4	0.83	41.9	1.9228		3.90358
P60710	Actin, cytoplasmic 1 OS=Mus musculus GN=Actb PE=1 SV=1 - [ACTB_MOUSE]	Cys257	CPEALFQPSFLGMESCGIHETTFNSIMK	BMD_2014_01_20_SN_Adult_1	1	84.22	16.2616
P63260	Actin, cytoplasmic 2 OS=Mus musculus GN=Actg1 PE=1 SV=1 - [ACTG_MOUSE]		CPEALFQPSFLGMESCGIHETTFNSIMK	BMD_2014_01_20_SN_Adult_2	1	84.1	9.883
			CPEALFQPSFLGMESCGIHETTFNSIMK	BMD_2014_01_20_SN_Adult_3	1	84.13	12.4025
			CPEALFQPSFLGMESCGIHETTFNSIMK	BMD_2014_01_20_SN_Adult_4	1	84.16	13.271		12.9545
			CPEALFQPSFLGMESCGIHETTFNSIMK	BMD_2014_01_20_SN_Old_1	1	84.17	10.9936
			CPEALFQPSFLGMESCGIHETTFNSIMK	BMD_2014_01_20_SN_Old_2	1	84.32	11.0611
			CPEALFQPSFLGMESCGIHETTFNSIMK	BMD_2014_01_20_SN_Old_3	1	84.31	9.0677
			CPEALFQPSFLGMESCGIHETTFNSIMK	BMD_2014_01_20_SN_Old_4	1	84.18	9.8237		10.2365
P17183	Gamma-enolase OS=Mus musculus GN=Eno2 PE=1 SV=2 - [ENOG_MOUSE]	Cys399	TGAPCR	BMD_2014_01_20_SN_Adult_1	1	20.36	3.2963
P17182	Alpha-enolase OS=Mus musculus GN=Eno1 PE=1 SV=3 - [ENOA_MOUSE]	Cys399	TGAPCR	BMD_2014_01_20_SN_Adult_2	1	20.39	2.7429
			TGAPCR	BMD_2014_01_20_SN_Adult_3	1	20.41	2.9557
			TGAPCR	BMD_2014_01_20_SN_Adult_4	1	20.37	3.3539		3.0872
			TGAPCR	BMD_2014_01_20_SN_Old_1	1	20.33	2.5114
			TGAPCR	BMD_2014_01_20_SN_Old_2	1	20.38	2.514
			TGAPCR	BMD_2014_01_20_SN_Old_3	1	20.53	2.8243
			TGAPCR	BMD_2014_01_20_SN_Old_4	1	20.37	2.4522		2.57547
P14824	Annexin A6 OS=Mus musculus GN=Anxa6 PE=1 SV=3 - [ANXA6_MOUSE]	Cys114	CLIEILASR	BMD_2014_01_20_SN_Adult_1	1	82.91	13.1784
			CLIEILASR	BMD_2014_01_20_SN_Adult_2	1	82.8	8.5014
			CLIEILASR	BMD_2014_01_20_SN_Adult_3	1	82.88	6.6595
			CLIEILASR	BMD_2014_01_20_SN_Adult_4	1	82.91	9.8322		9.54288
			CLIEILASR	BMD_2014_01_20_SN_Old_1	1	82.93	8.72
			CLIEILASR	BMD_2014_01_20_SN_Old_2	1	83.03	6.14
			CLIEILASR	BMD_2014_01_20_SN_Old_3	1	82.92	11.576
			CLIEILASR	BMD_2014_01_20_SN_Old_4	1	82.86	7.3151		8.43778
Q61878	Bone marrow proteoglycan OS=Mus musculus GN=Prg2 PE=1 SV=1 - [PRG2_MOUSE]	Cys198/202	CVTLCTQGGHWR	BMD_2014_01_20_SN_Adult_1	0.83	62.95	5.3662
			CVTLCTQGGHWR	BMD_2014_01_20_SN_Adult_2	0.83	62.96	1.9599
			CVTLCTQGGHWR	BMD_2014_01_20_SN_Adult_3	0.78	63.06	1.9267
			CVTLCTQGGHWR	BMD_2014_01_20_SN_Adult_4	0.83	63.1	3.3381		3.14773
			CVTLCTQGGHWR	BMD_2014_01_20_SN_Old_1	0.78	62.98	1.4103
			CVTLCTQGGHWR	BMD_2014_01_20_SN_Old_2	0.89	63.01	2.1979
			CVTLCTQGGHWR	BMD_2014_01_20_SN_Old_3	0.83	63.17	0.447
			CVTLCTQGGHWR	BMD_2014_01_20_SN_Old_4	0.89	63.05	5.7058		2.44025
P10605	Cathepsin B OS=Mus musculus GN=Ctsb PE=1 SV=2 - [CATB_MOUSE]	Cys105/108	DQGSCGSCWAFGAVEAISDR	BMD_2014_01_20_SN_Adult_1	0.5	65.63	0.0888
			DQGSCGSCWAFGAVEAISDR	BMD_2014_01_20_SN_Adult_2	0.61	65.48	0.096
			DQGSCGSCWAFGAVEAISDR	BMD_2014_01_20_SN_Adult_3	0.67	65.55	0.1397
			DQGSCGSCWAFGAVEAISDR	BMD_2014_01_20_SN_Adult_4	0.61	65.65	0.267		0.147875
			DQGSCGSCWAFGAVEAISDR	BMD_2014_01_20_SN_Old_1	0.72	65.53	0.2456
			DQGSCGSCWAFGAVEAISDR	BMD_2014_01_20_SN_Old_2	0.56	65.62	0.1042
			DQGSCGSCWAFGAVEAISDR	BMD_2014_01_20_SN_Old_3	0.72	65.7	0.0516
			DQGSCGSCWAFGAVEAISDR	BMD_2014_01_20_SN_Old_4	0.78	65.75	0.1065		0.126975
Q04447	Creatine kinase B-type OS=Mus musculus GN=Ckb PE=1 SV=1 - [KCRB_MOUSE]	Cys254	FCTGLTQIETLFK	BMD_2014_01_20_SN_Adult_1	1	73.94	0.8315
			FCTGLTQIETLFK	BMD_2014_01_20_SN_Adult_2	1	73.72	1.5884
			FCTGLTQIETLFK	BMD_2014_01_20_SN_Adult_3	1	73.69	1.5432
			FCTGLTQIETLFK	BMD_2014_01_20_SN_Adult_4	1	73.95	1.0464		1.25238
			FCTGLTQIETLFK	BMD_2014_01_20_SN_Old_1	1	73.82	0.8588
			FCTGLTQIETLFK	BMD_2014_01_20_SN_Old_2	1	73.94	1.0177
			FCTGLTQIETLFK	BMD_2014_01_20_SN_Old_3	1	73.87	1.5711
			FCTGLTQIETLFK	BMD_2014_01_20_SN_Old_4	1	73.95	1.1759		1.15587
Q9CZ13	Cytochrome b-c1 complex subunit 1, mitochondrial OS=Mus musculus GN=Uqcrc1 PE=1 SV=2 - [QCR1_MOUSE]	Cys380	LCTSATESEVTR	BMD_2014_01_20_SN_Adult_1	0.83	33.45	1.3773
			LCTSATESEVTR	BMD_2014_01_20_SN_Adult_2	1	33.49	0.9052
			LCTSATESEVTR	BMD_2014_01_20_SN_Adult_3	1	33.45	1.5635
			LCTSATESEVTR	BMD_2014_01_20_SN_Adult_4	0.83	33.56	2.4442		1.57255
			LCTSATESEVTR	BMD_2014_01_20_SN_Old_1	0.67	33.47	0.691
			LCTSATESEVTR	BMD_2014_01_20_SN_Old_2	0.83	33.46	3.1225
			LCTSATESEVTR	BMD_2014_01_20_SN_Old_3	1	33.55	1.5278
			LCTSATESEVTR	BMD_2014_01_20_SN_Old_4	1	33.59	2.6174		1.98968
Q80UW2	F-box only protein 2 OS=Mus musculus GN=Fbxo2 PE=1 SV=1 - [FBX2_MOUSE]	Cys75	VLAELPATELVQACR	BMD_2014_01_20_SN_Adult_1	1	63.87	6.7948
			VLAELPATELVQACR	BMD_2014_01_20_SN_Adult_2	1	63.74	5.9891
			VLAELPATELVQACR	BMD_2014_01_20_SN_Adult_3	1	63.8	5.863
			VLAELPATELVQACR	BMD_2014_01_20_SN_Adult_4	1	63.84	7.0111		6.4145
			VLAELPATELVQACR	BMD_2014_01_20_SN_Old_1	1	63.76	5.1888
			VLAELPATELVQACR	BMD_2014_01_20_SN_Old_2	1	63.83	6.9572
			VLAELPATELVQACR	BMD_2014_01_20_SN_Old_3	1	63.9	5.9582
			VLAELPATELVQACR	BMD_2014_01_20_SN_Old_4	1	63.87	5.7411		5.96132
Q80UW2	F-box only protein 2 OS=Mus musculus GN=Fbxo2 PE=1 SV=1 - [FBX2_MOUSE]	Cys79	LVCLR	BMD_2014_01_20_SN_Adult_1	0.28	24.83	0.1207
			LVCLR	BMD_2014_01_20_SN_Adult_2	0.28	24.87	0.1451
			LVCLR	BMD_2014_01_20_SN_Adult_3	0.33	24.86	0.028
			LVCLR	BMD_2014_01_20_SN_Adult_4	0.28	24.85	0.1143		0.102025
			LVCLR	BMD_2014_01_20_SN_Old_1	0.28	24.75	0.2488
			LVCLR	BMD_2014_01_20_SN_Old_2	0.28	24.81	0.1073
			LVCLR	BMD_2014_01_20_SN_Old_3	0.28	24.91	0.0542
			LVCLR	BMD_2014_01_20_SN_Old_4	0.33	24.82	0.0105		0.1052
P16045	Galectin-1 OS=Mus musculus GN=Lgals1 PE=1 SV=3 - [LEG1_MOUSE]	Cys61	FNAHGDANTIVCNTK	BMD_2014_01_20_SN_Adult_1	1	34.88	5.0788
			FNAHGDANTIVCNTK	BMD_2014_01_20_SN_Adult_2	1	34.84	3.3928
			FNAHGDANTIVCNTK	BMD_2014_01_20_SN_Adult_3	0.83	34.84	4.8328
			FNAHGDANTIVCNTK	BMD_2014_01_20_SN_Adult_4	1	34.96	3.2576		4.1405
			FNAHGDANTIVCNTK	BMD_2014_01_20_SN_Old_1	1	34.84	4.1559
			FNAHGDANTIVCNTK	BMD_2014_01_20_SN_Old_2	1	34.89	2.9784
			FNAHGDANTIVCNTK	BMD_2014_01_20_SN_Old_3	1	34.94	2.2566
			FNAHGDANTIVCNTK	BMD_2014_01_20_SN_Old_4	1	34.98	3.7381		3.28225
Q6PAC1	Gelsolin, isoform CRA_c OS=Mus musculus GN=Gsn PE=2 SV=1 - [Q6PAC1_MOUSE]	Cys280	SEDCFILDHGR	BMD_2014_01_20_SN_Adult_1	1	46.78	9.1596
			SEDCFILDHGR	BMD_2014_01_20_SN_Adult_2	1	46.72	7.8437
			SEDCFILDHGR	BMD_2014_01_20_SN_Adult_3	1	46.71	6.6989
			SEDCFILDHGR	BMD_2014_01_20_SN_Adult_4	1	46.7	8.8951		8.14932
			SEDCFILDHGR	BMD_2014_01_20_SN_Old_1	1	46.7	9.4706
			SEDCFILDHGR	BMD_2014_01_20_SN_Old_2	1	46.78	6.8168
			SEDCFILDHGR	BMD_2014_01_20_SN_Old_3	1	46.82	6.9932
			SEDCFILDHGR	BMD_2014_01_20_SN_Old_4	1	46.72	5.8535		7.28353
Q6PAC1	Gelsolin, isoform CRA_c OS=Mus musculus GN=Gsn PE=2 SV=1 - [Q6PAC1_MOUSE]	Cys670	LFACSNR	BMD_2014_01_20_SN_Adult_1	1	37.47	149.137
			LFACSNR	BMD_2014_01_20_SN_Adult_2	1	37.64	125.199
			LFACSNR	BMD_2014_01_20_SN_Adult_3	1	37.63	120.313
			LFACSNR	BMD_2014_01_20_SN_Adult_4	1	37.61	127.246		130.474
			LFACSNR	BMD_2014_01_20_SN_Old_1	1	37.52	156.113
			LFACSNR	BMD_2014_01_20_SN_Old_2	1	37.65	134.324
			LFACSNR	BMD_2014_01_20_SN_Old_3	1	37.67	113.217
			LFACSNR	BMD_2014_01_20_SN_Old_4	1	37.56	138.416		135.517
E9PX42	Glyceraldehyde-3-phosphate dehydrogenase OS=Mus musculus GN=Gm2606 PE=3 SV=1 - [E9PX42_MOUSE]	Cys245	VPTPNVSVVDLTCR	BMD_2014_01_20_SN_Adult_1	1	57.85	6.4462
			VPTPNVSVVDLTCR	BMD_2014_01_20_SN_Adult_2	1	57.77	5.1472
			VPTPNVSVVDLTCR	BMD_2014_01_20_SN_Adult_3	1	57.87	5.2411
			VPTPNVSVVDLTCR	BMD_2014_01_20_SN_Adult_4	1	57.97	6.3713		5.80145
			VPTPNVSVVDLTCR	BMD_2014_01_20_SN_Old_1	1	57.87	5.7545
			VPTPNVSVVDLTCR	BMD_2014_01_20_SN_Old_2	1	57.91	5.2759
			VPTPNVSVVDLTCR	BMD_2014_01_20_SN_Old_3	1	58.01	5.1073
			VPTPNVSVVDLTCR	BMD_2014_01_20_SN_Old_4	1	57.9	5.4814		5.40478
P62874	Guanine nucleotide-binding protein G(I)/G(S)/G(T) subunit beta-1 OS=Mus musculus GN=Gnb1 PE=1 SV=3 - [GBB1_MOUSE]	Cys148/149	ELAGHTGYLSCCR	BMD_2014_01_20_SN_Adult_1	1	45.81	38.0134
			ELAGHTGYLSCCR	BMD_2014_01_20_SN_Adult_2	0.83	45.72	20.4156
			ELAGHTGYLSCCR	BMD_2014_01_20_SN_Adult_3	1	45.86	14.5661
			ELAGHTGYLSCCR	BMD_2014_01_20_SN_Adult_4	1	45.76	18.016		22.7528
			ELAGHTGYLSCCR	BMD_2014_01_20_SN_Old_1	1	45.75	11.0836
			ELAGHTGYLSCCR	BMD_2014_01_20_SN_Old_2	1	45.87	17.2885
			ELAGHTGYLSCCR	BMD_2014_01_20_SN_Old_3	0.67	45.76	4.8225
			ELAGHTGYLSCCR	BMD_2014_01_20_SN_Old_4	1	45.79	12.7285		11.4808
P16125	L-lactate dehydrogenase B chain OS=Mus musculus GN=Ldhb PE=1 SV=2 - [LDHB_MOUSE]	Cys163	VIGSGCNLDSAR	BMD_2014_01_20_SN_Adult_1	1	39.91	2.3062
P06151	L-lactate dehydrogenase A chain OS=Mus musculus GN=Ldha PE=1 SV=3 - [LDHA_MOUSE]	Cys163	VIGSGCNLDSAR	BMD_2014_01_20_SN_Adult_2	1	39.93	1.9565
			VIGSGCNLDSAR	BMD_2014_01_20_SN_Adult_3	1	39.84	1.8211
			VIGSGCNLDSAR	BMD_2014_01_20_SN_Adult_4	1	39.9	2.4358		2.1299
			VIGSGCNLDSAR	BMD_2014_01_20_SN_Old_1	1	39.93	1.8508
			VIGSGCNLDSAR	BMD_2014_01_20_SN_Old_2	1	39.91	1.908
			VIGSGCNLDSAR	BMD_2014_01_20_SN_Old_3	1	40.07	1.7912
			VIGSGCNLDSAR	BMD_2014_01_20_SN_Old_4	1	40.01	2.0421		1.89803
P97457	Myosin regulatory light chain 2, skeletal muscle isoform OS=Mus musculus GN=Mylpf PE=1 SV=3 - [MLRS_MOUSE]	Cys128	QFLEELLTTQCDR	BMD_2014_01_20_SN_Adult_1	1	68.89	5.0352
			QFLEELLTTQCDR	BMD_2014_01_20_SN_Adult_2	1	68.78	2.251
			QFLEELLTTQCDR	BMD_2014_01_20_SN_Adult_3	0.75	68.81	0.5535
			QFLEELLTTQCDR	BMD_2014_01_20_SN_Adult_4	1	68.89	3.8924		2.93302
			QFLEELLTTQCDR	BMD_2014_01_20_SN_Old_1	0.92	69.04	1.3
			QFLEELLTTQCDR	BMD_2014_01_20_SN_Old_2	1	68.94	0.9245
			QFLEELLTTQCDR	BMD_2014_01_20_SN_Old_3	1	68.98	2.4654
			QFLEELLTTQCDR	BMD_2014_01_20_SN_Old_4	1	68.91	2.4686		1.78963
F7A3A1	Neurofilament heavy polypeptide OS=Mus musculus GN=Nefh PE=3 SV=1 - [F7A3A1_MOUSE]	Cys225	AQALQEECGYLR	BMD_2014_01_20_SN_Adult_1	1	46.72	4.4432
			AQALQEECGYLR	BMD_2014_01_20_SN_Adult_2	1	46.7	4.2817
			AQALQEECGYLR	BMD_2014_01_20_SN_Adult_3	1	46.7	3.6072
			AQALQEECGYLR	BMD_2014_01_20_SN_Adult_4	1	46.67	4.7061		4.25955
			AQALQEECGYLR	BMD_2014_01_20_SN_Old_1	1	46.63	4.6414
			AQALQEECGYLR	BMD_2014_01_20_SN_Old_2	1	46.78	4.0036
			AQALQEECGYLR	BMD_2014_01_20_SN_Old_3	1	46.81	3.5518
			AQALQEECGYLR	BMD_2014_01_20_SN_Old_4	1	46.69	4.4331		4.15747
F7A3A1	Neurofilament heavy polypeptide OS=Mus musculus GN=Nefh PE=3 SV=1 - [F7A3A1_MOUSE]	cys246	HHQEEVGELLGQIQGCGAAQAQAQAEAR	BMD_2014_01_20_SN_Adult_1	1	56.02	2.0496
			HHQEEVGELLGQIQGCGAAQAQAQAEAR	BMD_2014_01_20_SN_Adult_2	1	55.76	1.8673
			HHQEEVGELLGQIQGCGAAQAQAQAEAR	BMD_2014_01_20_SN_Adult_3	1	55.98	1.8294
			HHQEEVGELLGQIQGCGAAQAQAQAEAR	BMD_2014_01_20_SN_Adult_4	1	55.97	1.8839		1.90755
			HHQEEVGELLGQIQGCGAAQAQAQAEAR	BMD_2014_01_20_SN_Old_1	1	55.91	1.8302
			HHQEEVGELLGQIQGCGAAQAQAQAEAR	BMD_2014_01_20_SN_Old_2	1	55.83	1.8891
			HHQEEVGELLGQIQGCGAAQAQAQAEAR	BMD_2014_01_20_SN_Old_3	1	56.06	1.5644
			HHQEEVGELLGQIQGCGAAQAQAQAEAR	BMD_2014_01_20_SN_Old_4	1	55.9	2.4592		1.93572
F7A3A1	Neurofilament heavy polypeptide OS=Mus musculus GN=Nefh PE=3 SV=1 - [F7A3A1_MOUSE]	Cys263	CDVTSALR	BMD_2014_01_20_SN_Adult_1	1	51.97	8.5152
			CDVTSALR	BMD_2014_01_20_SN_Adult_2	1	51.89	9.7043
			CDVTSALR	BMD_2014_01_20_SN_Adult_3	1	51.89	9.8593
			CDVTSALR	BMD_2014_01_20_SN_Adult_4	1	51.91	9.6603		9.43478
			CDVTSALR	BMD_2014_01_20_SN_Old_1	1	51.91	5.8201
			CDVTSALR	BMD_2014_01_20_SN_Old_2	1	51.98	7.6943
			CDVTSALR	BMD_2014_01_20_SN_Old_3	1	52.01	6.777
			CDVTSALR	BMD_2014_01_20_SN_Old_4	1	51.88	8.5618		7.2133
F7A3A1	Neurofilament heavy polypeptide OS=Mus musculus GN=Nefh PE=3 SV=1 - [F7A3A1_MOUSE]	Cys409	LLEGEECR	BMD_2014_01_20_SN_Adult_1	1	35.6	5.9007
			LLEGEECR	BMD_2014_01_20_SN_Adult_2	1	35.53	6.3501
			LLEGEECR	BMD_2014_01_20_SN_Adult_3	1	35.41	5.0395
			LLEGEECR	BMD_2014_01_20_SN_Adult_4	1	35.66	7.1624		6.11318
			LLEGEECR	BMD_2014_01_20_SN_Old_1	1	35.57	6.2552
			LLEGEECR	BMD_2014_01_20_SN_Old_2	1	35.56	10.9348
			LLEGEECR	BMD_2014_01_20_SN_Old_3	1	35.59	6.0979
			LLEGEECR	BMD_2014_01_20_SN_Old_4	1	35.6	4.6196		6.97687
P08551	Neurofilament light polypeptide OS=Mus musculus GN=Nefl PE=1 SV=5 - [NFL_MOUSE]	Cys323	TLEIEACR	BMD_2014_01_20_SN_Adult_1	1	43.66	4.7344
			TLEIEACR	BMD_2014_01_20_SN_Adult_2	1	43.62	4.0898
			TLEIEACR	BMD_2014_01_20_SN_Adult_3	1	43.45	5.3894
			TLEIEACR	BMD_2014_01_20_SN_Adult_4	1	43.57	7.1261		5.33493
			TLEIEACR	BMD_2014_01_20_SN_Old_1	1	43.41	3.1358
			TLEIEACR	BMD_2014_01_20_SN_Old_2	1	43.64	3.3029
			TLEIEACR	BMD_2014_01_20_SN_Old_3	1	43.74	2.159
			TLEIEACR	BMD_2014_01_20_SN_Old_4	1	43.65	2.9019		2.8749
Q99ME9	Nucleolar GTP-binding protein 1 GN=Gtpbp4	Cys336	TEACDRLLAHR	BMD_2014_01_20_SN_Adult_1	1	23.06	13.0825
			TEACDRLLAHR	BMD_2014_01_20_SN_Adult_2	1	22.83	13.9392
			TEACDRLLAHR	BMD_2014_01_20_SN_Adult_3	1	23.2	13.6368
			TEACDRLLAHR	BMD_2014_01_20_SN_Adult_4	1	22.92	11.9262		13.1462
			TEACDRLLAHR	BMD_2014_01_20_SN_Old_1	1	22.85	22.0506
			TEACDRLLAHR	BMD_2014_01_20_SN_Old_2	1	22.89	13.6952
			TEACDRLLAHR	BMD_2014_01_20_SN_Old_3	1	23.18	14.2827
			TEACDRLLAHR	BMD_2014_01_20_SN_Old_4	1	22.94	11.3651		15.3484
E9QQ57	Periaxin OS=Mus musculus GN=Prx PE=4 SV=1 - [E9QQ57_MOUSE]	Cys86	LLQCAEPYK	BMD_2014_01_20_SN_Adult_1	1	42.23	3.8022
			LLQCAEPYK	BMD_2014_01_20_SN_Adult_2	1	42.21	3.343
			LLQCAEPYK	BMD_2014_01_20_SN_Adult_3	1	42.2	3.6732
			LLQCAEPYK	BMD_2014_01_20_SN_Adult_4	1	42.16	3.4351		3.56338
			LLQCAEPYK	BMD_2014_01_20_SN_Old_1	1	42.19	4.0155
			LLQCAEPYK	BMD_2014_01_20_SN_Old_2	1	42.22	5.0975
			LLQCAEPYK	BMD_2014_01_20_SN_Old_3	1	42.34	3.2562
			LLQCAEPYK	BMD_2014_01_20_SN_Old_4	1	42.24	3.8672		4.0591
G5E846	Peripherin OS=Mus musculus GN=Prph PE=3 SV=1 - [G5E846_MOUSE]	Cys148	ADQLCQQELR	BMD_2014_01_20_SN_Adult_1	1	39.72	2.7803
			ADQLCQQELR	BMD_2014_01_20_SN_Adult_2	1	39.76	2.697
			ADQLCQQELR	BMD_2014_01_20_SN_Adult_3	1	39.69	2.8554
			ADQLCQQELR	BMD_2014_01_20_SN_Adult_4	1	39.76	3.0461		2.8447
			ADQLCQQELR	BMD_2014_01_20_SN_Old_1	1	39.74	2.1031
			ADQLCQQELR	BMD_2014_01_20_SN_Old_2	1	39.76	2.4971
			ADQLCQQELR	BMD_2014_01_20_SN_Old_3	1	39.88	2.2999
			ADQLCQQELR	BMD_2014_01_20_SN_Old_4	1	39.85	2.6532		2.38833
G5E846	Peripherin OS=Mus musculus GN=Prph PE=3 SV=1 - [G5E846_MOUSE]	Cys328	QIQSLMCEVDGLR	BMD_2014_01_20_SN_Adult_1	1	59.54	4.1482
			QIQSLMCEVDGLR	BMD_2014_01_20_SN_Adult_2	1	59.35	2.8108
			QIQSLMCEVDGLR	BMD_2014_01_20_SN_Adult_3	1	59.4	3.0994
			QIQSLMCEVDGLR	BMD_2014_01_20_SN_Adult_4	1	59.47	3.7469		3.45132
			QIQSLMCEVDGLR	BMD_2014_01_20_SN_Old_1	1	59.39	2.9714
			QIQSLMCEVDGLR	BMD_2014_01_20_SN_Old_2	1	59.48	3.5865
			QIQSLMCEVDGLR	BMD_2014_01_20_SN_Old_3	1	59.59	1.8213
			QIQSLMCEVDGLR	BMD_2014_01_20_SN_Old_4	1	59.47	2.7029		2.77053
P17742	Peptidyl-prolyl cis-trans isomerase A OS=Mus musculus GN=Ppia PE=1 SV=2 - [PPIA_MOUSE]	Cys62	IIPGFMCQGGDFTR	BMD_2014_01_20_SN_Adult_1	1	62.13	2.0576
			IIPGFMCQGGDFTR	BMD_2014_01_20_SN_Adult_2	1	62.02	1.5631
			IIPGFMCQGGDFTR	BMD_2014_01_20_SN_Adult_3	1	62.06	1.6803
			IIPGFMCQGGDFTR	BMD_2014_01_20_SN_Adult_4	1	62.09	2.0786		1.8449
			IIPGFMCQGGDFTR	BMD_2014_01_20_SN_Old_1	1	62.04	2.328
			IIPGFMCQGGDFTR	BMD_2014_01_20_SN_Old_2	1	62.1	1.4997
			IIPGFMCQGGDFTR	BMD_2014_01_20_SN_Old_3	1	62.17	1.4219
			IIPGFMCQGGDFTR	BMD_2014_01_20_SN_Old_4	1	62.12	1.9867		1.80907
O08709	Peroxiredoxin-6 OS=Mus musculus GN=Prdx6	Cys47	DFTPVCTTELGR	BMD_2014_01_20_SN_Adult_1	1	56.42	1.5119
			DFTPVCTTELGR	BMD_2014_01_20_SN_Adult_2	1	56.3	1.3239
			DFTPVCTTELGR	BMD_2014_01_20_SN_Adult_3	1	56.48	1.3267
			DFTPVCTTELGR	BMD_2014_01_20_SN_Adult_4	1	56.48	1.2599		1.3556
			DFTPVCTTELGR	BMD_2014_01_20_SN_Old_1	1	56.28	1.2879
			DFTPVCTTELGR	BMD_2014_01_20_SN_Old_2	1	56.47	0.8853
			DFTPVCTTELGR	BMD_2014_01_20_SN_Old_3	1	56.55	1.2808
			DFTPVCTTELGR	BMD_2014_01_20_SN_Old_4	1	56.43	0.7594		1.05335
Q61233	Plastin-2 OS=Mus musculus GN=Lcp1 PE=1 SV=4 - [PLSL_MOUSE]	Cys336	AECMLQQAER	BMD_2014_01_20_SN_Adult_1	1	41.44	0.2055
			AECMLQQAER	BMD_2014_01_20_SN_Adult_2	1	41.39	0.2018
			AECMLQQAER	BMD_2014_01_20_SN_Adult_3	1	41.36	0.1891
			AECMLQQAER	BMD_2014_01_20_SN_Adult_4	1	41.39	0.2689		0.216325
			AECMLQQAER	BMD_2014_01_20_SN_Old_1	1	41.42	0.4474
			AECMLQQAER	BMD_2014_01_20_SN_Old_2	1	41.46	0.2911
			AECMLQQAER	BMD_2014_01_20_SN_Old_3	1	41.54	0.5206
			AECMLQQAER	BMD_2014_01_20_SN_Old_4	1	41.46	0.4217		0.4202
P16546	Spectrin alpha chain brain OS=Mus musculus GN=Sptan1 PE=1 SV=4	Cys1454	DCEQAENWMAAR	BMD_2014_01_20_SN_Adult_1	1	53.24	3.6399
			DCEQAENWMAAR	BMD_2014_01_20_SN_Adult_2	1	53.18	3.7398
			DCEQAENWMAAR	BMD_2014_01_20_SN_Adult_3	1	53.2	5.1187
			DCEQAENWMAAR	BMD_2014_01_20_SN_Adult_4	1	53.19	4.3106		4.20225
			DCEQAENWMAAR	BMD_2014_01_20_SN_Old_1	1	53.16	4.366
			DCEQAENWMAAR	BMD_2014_01_20_SN_Old_2	0.67	53.3	3.3948
			DCEQAENWMAAR	BMD_2014_01_20_SN_Old_3	1	53.29	2.7887
			DCEQAENWMAAR	BMD_2014_01_20_SN_Old_4	1	53.11	5.0461		3.8989
P16546	Spectrin alpha chain brain OS=Mus musculus GN=Sptan1 PE=1 SV=4	Cys956	EQAQSCR	BMD_2014_01_20_SN_Adult_1	1	17.54	3.9455
			EQAQSCR	BMD_2014_01_20_SN_Adult_2	1	17.54	2.7799
			EQAQSCR	BMD_2014_01_20_SN_Adult_3	1	17.47	2.7795
			EQAQSCR	BMD_2014_01_20_SN_Adult_4	1	17.52	4.7507		3.5639
			EQAQSCR	BMD_2014_01_20_SN_Old_1	1	17.52	3.0749
			EQAQSCR	BMD_2014_01_20_SN_Old_2	1	17.61	2.9324
			EQAQSCR	BMD_2014_01_20_SN_Old_3	1	17.7	2.5294
			EQAQSCR	BMD_2014_01_20_SN_Old_4	1	17.58	3.0418		2.89463
P52480	Pyruvate kinase isozymes M1/M2 OS=Mus musculus GN=Pkm2 PE=1 SV=4 - [KPYM_MOUSE]	Cys49	NTGIICTIGPASR	BMD_2014_01_20_SN_Adult_1	1	49.84	1.7475
			NTGIICTIGPASR	BMD_2014_01_20_SN_Adult_2	1	49.72	1.4885
			NTGIICTIGPASR	BMD_2014_01_20_SN_Adult_3	1	49.78	1.4647
			NTGIICTIGPASR	BMD_2014_01_20_SN_Adult_4	1	49.76	1.7834		1.62102
			NTGIICTIGPASR	BMD_2014_01_20_SN_Old_1	1	49.85	2.1941
			NTGIICTIGPASR	BMD_2014_01_20_SN_Old_2	1	49.81	2.1151
			NTGIICTIGPASR	BMD_2014_01_20_SN_Old_3	1	49.87	1.897
			NTGIICTIGPASR	BMD_2014_01_20_SN_Old_4	1	49.85	1.4134		1.9049
P50396	Rab GDP dissociation inhibitor alpha OS=Mus musculus GN=Gdi1 PE=1 SV=3 - [GDIA_MOUSE]	Cys202	TDDYLDQPCLETINR	BMD_2014_01_20_SN_Adult_1	1	59.36	4.4317
			TDDYLDQPCLETINR	BMD_2014_01_20_SN_Adult_2	1	59.23	3.5336
			TDDYLDQPCLETINR	BMD_2014_01_20_SN_Adult_3	1	59.25	3.7311
			TDDYLDQPCLETINR	BMD_2014_01_20_SN_Adult_4	1	59.36	5.894		4.3976
			TDDYLDQPCLETINR	BMD_2014_01_20_SN_Old_1	1	59.26	4.4358
			TDDYLDQPCLETINR	BMD_2014_01_20_SN_Old_2	1	59.34	2.7388
			TDDYLDQPCLETINR	BMD_2014_01_20_SN_Old_3	1	59.43	3.3377
			TDDYLDQPCLETINR	BMD_2014_01_20_SN_Old_4	1	59.31	4.675		3.79683
Q99PT1	Rho GDP-dissociation inhibitor 1 OS=Mus musculus GN=Arhgdia PE=1 SV=3 - [GDIR1_MOUSE]	cys79	LTLVCSTAPGPLELDLTGDLESFK	BMD_2014_01_20_SN_Adult_1	0.83	65.51	8.3109
			LTLVCSTAPGPLELDLTGDLESFK	BMD_2014_01_20_SN_Adult_2	0.89	65.51	12.9587
			LTLVCSTAPGPLELDLTGDLESFK	BMD_2014_01_20_SN_Adult_3	0.72	65.39	10.2221
			LTLVCSTAPGPLELDLTGDLESFK	BMD_2014_01_20_SN_Adult_4	0.83	65.5	9.7931		10.3212
			LTLVCSTAPGPLELDLTGDLESFK	BMD_2014_01_20_SN_Old_1	0.94	65.49	14.2572
			LTLVCSTAPGPLELDLTGDLESFK	BMD_2014_01_20_SN_Old_2	0.94	65.62	11.688
			LTLVCSTAPGPLELDLTGDLESFK	BMD_2014_01_20_SN_Old_3	0.83	65.84	8.6676
			LTLVCSTAPGPLELDLTGDLESFK	BMD_2014_01_20_SN_Old_4	0.83	65.79	17.0294		12.9106
P07759	Serine protease inhibitor A3K OS=Mus musculus GN=Serpina3k PE=1 SV=2 - [SPA3K_MOUSE]	Cys260	DEELSCSVLELK	BMD_2014_01_20_SN_Adult_1	1	63.94	4.355
Q03734	Serine protease inhibitor A3M OS=Mus musculus GN=Serpina3m PE=1 SV=2 - [SPA3M_MOUSE]	Cys259	DEELSCSVLELK	BMD_2014_01_20_SN_Adult_2	1	63.85	4.3376
			DEELSCSVLELK	BMD_2014_01_20_SN_Adult_3	1	63.88	3.199
			DEELSCSVLELK	BMD_2014_01_20_SN_Adult_4	1	64.05	4.6175		4.12728
			DEELSCSVLELK	BMD_2014_01_20_SN_Old_1	1	63.86	2.9855
			DEELSCSVLELK	BMD_2014_01_20_SN_Old_2	1	63.92	2.2904
			DEELSCSVLELK	BMD_2014_01_20_SN_Old_3	1	64.07	6.2852
			DEELSCSVLELK	BMD_2014_01_20_SN_Old_4	1	63.96	10.3185		5.4699
P07724	Serum albumin OS=Mus musculus GN=Alb PE=1 SV=3 - [ALBU_MOUSE]	Cys58	CSYDEHAK	BMD_2014_01_20_SN_Adult_1	1	25.08	0.9573
			CSYDEHAK	BMD_2014_01_20_SN_Adult_2	1	25.16	0.7079
			CSYDEHAK	BMD_2014_01_20_SN_Adult_3	1	25.15	0.8558
			CSYDEHAK	BMD_2014_01_20_SN_Adult_4	1	25.17	0.7421		0.815775
			CSYDEHAK	BMD_2014_01_20_SN_Old_1	1	25.07	0.9433
			CSYDEHAK	BMD_2014_01_20_SN_Old_2	1	25.13	1.5428
			CSYDEHAK	BMD_2014_01_20_SN_Old_3	1	25.27	1.8094
			CSYDEHAK	BMD_2014_01_20_SN_Old_4	1	25.09	1.0606		1.33902
P07724	Serum albumin OS=Mus musculus GN=Alb PE=1 SV=3 - [ALBU_MOUSE]	Cys77	TCVADESAANCDK	BMD_2014_01_20_SN_Adult_1	0.83	38.67	0.0257
			TCVADESAANCDK	BMD_2014_01_20_SN_Adult_2	0.67	38.71	0.0112
			TCVADESAANCDK	BMD_2014_01_20_SN_Adult_3	0.83	38.6	0.0073
			TCVADESAANCDK	BMD_2014_01_20_SN_Adult_4	0.83	38.75	0.0206		0.0162
			TCVADESAANCDK	BMD_2014_01_20_SN_Old_1	0.67	38.67	0.0383
			TCVADESAANCDK	BMD_2014_01_20_SN_Old_2	0.83	38.73	0.0282
			TCVADESAANCDK	BMD_2014_01_20_SN_Old_3	0.67	38.82	0.0135
			TCVADESAANCDK	BMD_2014_01_20_SN_Old_4	0.67	38.82	0.0309		0.027725
P07724	Serum albumin OS=Mus musculus GN=Alb PE=1 SV=3 - [ALBU_MOUSE]	Cys289	YMCENQATISSK	BMD_2014_01_20_SN_Adult_1	0.83	36.63	0.0009
			YMCENQATISSK	BMD_2014_01_20_SN_Adult_2	0.83	36.69	0.0263
			YMCENQATISSK	BMD_2014_01_20_SN_Adult_3	0.83	36.61	0.0144
			YMCENQATISSK	BMD_2014_01_20_SN_Adult_4	1	36.67	0.0289		0.017625
			YMCENQATISSK	BMD_2014_01_20_SN_Old_1	0.83	36.64	0.0104
			YMCENQATISSK	BMD_2014_01_20_SN_Old_2	1	36.67	0.0228
			YMCENQATISSK	BMD_2014_01_20_SN_Old_3	1	36.76	0.0139
			YMCENQATISSK	BMD_2014_01_20_SN_Old_4	1	36.74	0.0153		0.0156
P07724	Serum albumin OS=Mus musculus GN=Alb PE=1 SV=3 - [ALBU_MOUSE]	Cys500/501	CCSGSLVER	BMD_2014_01_20_SN_Adult_1	1	54.57	0.0067
			CCSGSLVER	BMD_2014_01_20_SN_Adult_2	0.83	54.59	0.0685
			CCSGSLVER	BMD_2014_01_20_SN_Adult_3	0.67	54.59	0.0174
			CCSGSLVER	BMD_2014_01_20_SN_Adult_4	1	54.62	0.013		0.0264
			CCSGSLVER	BMD_2014_01_20_SN_Old_1	1	54.57	0.0199
			CCSGSLVER	BMD_2014_01_20_SN_Old_2	1	54.49	0.0173
			CCSGSLVER	BMD_2014_01_20_SN_Old_3	1	54.67	0.002
			CCSGSLVER	BMD_2014_01_20_SN_Old_4	0.67	54.57	0.0127		0.012975
Q8VDN2	Sodium/potassium-transporting ATPase subunit alpha-1 OS=Mus musculus GN=Atp1a1 PE=1 SV=1 - [AT1A1_MOUSE]	Cys249	NIAFFSTNCVEGTAR	BMD_2014_01_20_SN_Adult_1	1	59.68	3.8506
			NIAFFSTNCVEGTAR	BMD_2014_01_20_SN_Adult_2	1	59.58	3.3494
			NIAFFSTNCVEGTAR	BMD_2014_01_20_SN_Adult_3	1	59.63	3.1401
			NIAFFSTNCVEGTAR	BMD_2014_01_20_SN_Adult_4	1	59.68	3.7565		3.52415
			NIAFFSTNCVEGTAR	BMD_2014_01_20_SN_Old_1	1	59.57	2.5797
			NIAFFSTNCVEGTAR	BMD_2014_01_20_SN_Old_2	1	59.69	3.0527
			NIAFFSTNCVEGTAR	BMD_2014_01_20_SN_Old_3	1	59.77	4.9696
			NIAFFSTNCVEGTAR	BMD_2014_01_20_SN_Old_4	1	59.66	2.8745		3.36912
Q62465	Synaptic vesicle membrane protein VAT-1 homolog OS=Mus musculus GN=Vat1 PE=1 SV=3 - [VAT1_MOUSE]	Cys99	ACGLNFADLMGR	BMD_2014_01_20_SN_Adult_1	1	67.54	0.9643
			ACGLNFADLMGR	BMD_2014_01_20_SN_Adult_2	1	67.47	0.74
			ACGLNFADLMGR	BMD_2014_01_20_SN_Adult_3	1	67.45	0.8047
			ACGLNFADLMGR	BMD_2014_01_20_SN_Adult_4	1	67.58	0.8405		0.837375
			ACGLNFADLMGR	BMD_2014_01_20_SN_Old_1	1	67.49	0.9873
			ACGLNFADLMGR	BMD_2014_01_20_SN_Old_2	1	67.64	0.8344
			ACGLNFADLMGR	BMD_2014_01_20_SN_Old_3	1	67.62	0.9104
			ACGLNFADLMGR	BMD_2014_01_20_SN_Old_4	1	67.6	1.17		0.975525
H7BXC3	Triosephosphate isomerase OS=Mus musculus GN=Tpi1 PE=3 SV=1 - [H7BXC3_MOUSE]	Cys136	IIYGGSVTGATCK	BMD_2014_01_20_SN_Adult_1	1	41.4	5.8623
			IIYGGSVTGATCK	BMD_2014_01_20_SN_Adult_2	1	41.33	2.2953
			IIYGGSVTGATCK	BMD_2014_01_20_SN_Adult_3	1	41.32	2.7706
			IIYGGSVTGATCK	BMD_2014_01_20_SN_Adult_4	1	41.35	4.1588		3.77175
			IIYGGSVTGATCK	BMD_2014_01_20_SN_Old_1	1	41.38	2.9883
			IIYGGSVTGATCK	BMD_2014_01_20_SN_Old_2	1	41.55	2.6226
			IIYGGSVTGATCK	BMD_2014_01_20_SN_Old_3	1	41.46	2.1222
			IIYGGSVTGATCK	BMD_2014_01_20_SN_Old_4	1	41.39	3.1555		2.72215
P68369	Tubulin alpha-1A chain OS=Mus musculus GN=Tuba1a PE=1 SV=1 - [TBA1A_MOUSE]	Cys315/316	YMACCLLYR	BMD_2014_01_20_SN_Adult_1	1	63.85	2.7814
P68368	Tubulin alpha-4A chain OS=Mus musculus GN=Tuba4a PE=1 SV=1 - [TBA4A_MOUSE]		YMACCLLYR	BMD_2014_01_20_SN_Adult_2	1	63.74	2.8939
			YMACCLLYR	BMD_2014_01_20_SN_Adult_3	1	63.93	4.376
			YMACCLLYR	BMD_2014_01_20_SN_Adult_4	1	63.8	3.3562		3.35188
			YMACCLLYR	BMD_2014_01_20_SN_Old_1	1	63.76	2.1002
			YMACCLLYR	BMD_2014_01_20_SN_Old_2	1	63.84	1.9669
			YMACCLLYR	BMD_2014_01_20_SN_Old_3	1	63.89	2.4805
			YMACCLLYR	BMD_2014_01_20_SN_Old_4	1	63.85	1.5496		2.0243
P68369	Tubulin alpha-1A chain OS=Mus musculus GN=Tuba1a PE=1 SV=1 - [TBA1A_MOUSE]	Cys347	TIQFVDWCPTGFK	BMD_2014_01_20_SN_Adult_1	1	69.69	4.5595
			TIQFVDWCPTGFK	BMD_2014_01_20_SN_Adult_2	1	69.69	3.1424
			TIQFVDWCPTGFK	BMD_2014_01_20_SN_Adult_3	1	69.65	3.0607
			TIQFVDWCPTGFK	BMD_2014_01_20_SN_Adult_4	1	69.71	4.666		3.85715
			TIQFVDWCPTGFK	BMD_2014_01_20_SN_Old_1	1	69.74	2.8784
			TIQFVDWCPTGFK	BMD_2014_01_20_SN_Old_2	1	69.79	2.9122
			TIQFVDWCPTGFK	BMD_2014_01_20_SN_Old_3	1	69.72	3.0102
			TIQFVDWCPTGFK	BMD_2014_01_20_SN_Old_4	1	69.74	2.8611		2.91547
P68369	Tubulin alpha-1A chain OS=Mus musculus GN=Tuba1a PE=1 SV=1 - [TBA1A_MOUSE]	Cys376	AVCMLSNTTAIAEAWAR	BMD_2014_01_20_SN_Adult_1	1	68.58	1.2199
P68368	Tubulin alpha-4A chain OS=Mus musculus GN=Tuba4a PE=1 SV=1 - [TBA4A_MOUSE]	Cys376	AVCMLSNTTAIAEAWAR	BMD_2014_01_20_SN_Adult_2	1	68.45	1.1006
			AVCMLSNTTAIAEAWAR	BMD_2014_01_20_SN_Adult_3	1	68.48	1.0464
			AVCMLSNTTAIAEAWAR	BMD_2014_01_20_SN_Adult_4	1	68.59	1.2516		1.15463
			AVCMLSNTTAIAEAWAR	BMD_2014_01_20_SN_Old_1	1	68.49	1.1301
			AVCMLSNTTAIAEAWAR	BMD_2014_01_20_SN_Old_2	1	68.59	1.1138
			AVCMLSNTTAIAEAWAR	BMD_2014_01_20_SN_Old_3	1	68.64	0.8964
			AVCMLSNTTAIAEAWAR	BMD_2014_01_20_SN_Old_4	1	69.35	1.0433		1.0459
Q7TMM9	Tubulin beta-2A chain OS=Mus musculus GN=Tubb2a PE=1 SV=1 - [TBB2A_MOUSE]	Cys303	NMMAACDPR	BMD_2014_01_20_SN_Adult_1	1	39.35	5.4064
Q9CWF2	Tubulin beta-2B chain OS=Mus musculus GN=Tubb2b PE=1 SV=1 - [TBB2B_MOUSE]		NMMAACDPR	BMD_2014_01_20_SN_Adult_2	1	39.37	4.8637
P68372	Tubulin beta-4B chain OS=Mus musculus GN=Tubb4b PE=1 SV=1 - [TBB4B_MOUSE]		NMMAACDPR	BMD_2014_01_20_SN_Adult_3	1	39.22	5.1457
Q9D6F9	Tubulin beta-4A chain OS=Mus musculus GN=Tubb4a PE=1 SV=3 - [TBB4A_MOUSE]		NMMAACDPR	BMD_2014_01_20_SN_Adult_4	1	39.28	6.5836		5.49985
Q9ERD7	Tubulin beta-3 chain OS=Mus musculus GN=Tubb3 PE=1 SV=1 - [TBB3_MOUSE]		NMMAACDPR	BMD_2014_01_20_SN_Old_1	1	39.36	6.0235
			NMMAACDPR	BMD_2014_01_20_SN_Old_2	1	39.38	5.242
			NMMAACDPR	BMD_2014_01_20_SN_Old_3	1	39.51	4.7612
			NMMAACDPR	BMD_2014_01_20_SN_Old_4	1	39.39	5.5783		5.40125
Q9R0P9	Ubiquitin carboxyl-terminal hydrolase isozyme L1 OS=Mus musculus GN=Uchl1 PE=1 SV=1 - [UCHL1_MOUSE]	Cys152	NEAIQAAHDSVAQEGQCR	BMD_2014_01_20_SN_Adult_1	1	34.55	5.002
			NEAIQAAHDSVAQEGQCR	BMD_2014_01_20_SN_Adult_2	1	34.53	5.1799
			NEAIQAAHDSVAQEGQCR	BMD_2014_01_20_SN_Adult_3	1	34.51	6.9444
			NEAIQAAHDSVAQEGQCR	BMD_2014_01_20_SN_Adult_4	1	34.68	6.886		6.00307
			NEAIQAAHDSVAQEGQCR	BMD_2014_01_20_SN_Old_1	1	34.54	8.2798
			NEAIQAAHDSVAQEGQCR	BMD_2014_01_20_SN_Old_2	1	34.56	4.9151
			NEAIQAAHDSVAQEGQCR	BMD_2014_01_20_SN_Old_3	1	34.56	5.0611
			NEAIQAAHDSVAQEGQCR	BMD_2014_01_20_SN_Old_4	1	34.62	4.8683		5.78107
P20152	Vimentin OS=Mus musculus GN=Vim PE=1 SV=3 - [VIME_MOUSE]	Cys328	QVQSLTCEVDALK	BMD_2014_01_20_SN_Adult_1	1	51.61	3.8681
			QVQSLTCEVDALK	BMD_2014_01_20_SN_Adult_2	1	51.52	4.1037
			QVQSLTCEVDALK	BMD_2014_01_20_SN_Adult_3	1	51.54	3.1692
			QVQSLTCEVDALK	BMD_2014_01_20_SN_Adult_4	1	51.57	4.5065		3.91188
			QVQSLTCEVDALK	BMD_2014_01_20_SN_Old_1	1	51.48	4.2623
			QVQSLTCEVDALK	BMD_2014_01_20_SN_Old_2	1	51.63	3.2573
			QVQSLTCEVDALK	BMD_2014_01_20_SN_Old_3	1	51.67	2.8346
			QVQSLTCEVDALK	BMD_2014_01_20_SN_Old_4	1	51.54	4.0171		3.59282
